# Supplementary material for: Structural rearrangements allow nucleic acid discrimination by type I-D Cascade
Source: Nat Commun. 2022 May 20;13:2829. doi: 10.1038/s41467-022-30402-8 (PMC9123187; doi:10.1038/s41467-022-30402-8)
Supplement: Supplementary file 4 — Source Data [file 41467_2022_30402_MOESM4_ESM.xlsx]

## Sheet: Fig. 2
Figure 2f EMSA

## Sheet: Suppplentary Fig, 7
Supplementary Figure 7
	Wild Type			Cas10:K326A			Cas10:K326P			Cas10:∆Loop			Cas5:D114A			Wild Type
	Time (min)	A280		Time (min)	A280		Time (min)	A280		Time (min)	A280		Time (min)	A280		Time (s)	A280
	0.002359	-0.045794		0.002824	0.330511		0.002758	0.598744		0.003086	0.325033		0.002261	0.874712
	0.005367	-0.02415		0.005892	0.371196		0.005843	0.68139		0.00618	0.342416		0.005253	0.898246
	0.008375	-0.011607		0.00896	0.393724		0.008927	0.66692		0.009273	0.348663		0.008245	0.916694
	0.011384	-0.002446		0.012027	0.396132		0.012012	0.653258		0.012366	0.351194		0.011237	0.920756
	0.014392	0.007191		0.015095	0.400451		0.015097	0.64188		0.01546	0.339608		0.014229	0.921685
	0.0174	0.006852		0.018163	0.400385		0.018182	0.63597		0.018553	0.334141		0.017221	0.922396
	0.020409	0.004931		0.02123	0.398977		0.021267	0.633907		0.021646	0.325149		0.020214	0.919046
	0.023417	0.006585		0.024298	0.393094		0.024352	0.635508		0.024739	0.318697		0.023206	0.918038
	0.026426	0.009115		0.027365	0.389145		0.027436	0.637139		0.027833	0.328094		0.026198	0.915283
	0.029434	0.009708		0.030433	0.379339		0.030521	0.629083		0.030926	0.333061		0.02919	0.9138
	0.032442	0.008479		0.033501	0.373568		0.033606	0.607375		0.034019	0.333434		0.032182	0.91465
	0.035451	0.010464		0.036568	0.368622		0.036691	0.585284		0.037113	0.330755		0.035174	0.899412
	0.038459	0.011098		0.039636	0.371191		0.039776	0.549864		0.040206	0.332291		0.038167	0.882834
	0.041468	-0.006153		0.042704	0.373845		0.04286	0.530314		0.043299	0.336191		0.041159	0.86789
	0.044476	-0.017851		0.045771	0.403443		0.045945	0.52067		0.046392	0.342227		0.044151	0.854625
	0.047484	-0.027697		0.048839	0.44393		0.04903	0.512988		0.049486	0.345207		0.047143	0.855746
	0.050493	-0.039705		0.051906	0.481661		0.052115	0.501566		0.052579	0.34273		0.050135	0.855386
	0.053501	-0.051346		0.054974	0.515031		0.0552	0.496993		0.055672	0.344071		0.053127	0.853797
	0.05651	-0.060542		0.058042	0.541376		0.058284	0.493912		0.058766	0.344003		0.05612	0.851848
	0.059518	-0.066403		0.061109	0.565842		0.061369	0.483413		0.061859	0.343724		0.059112	0.849641
	0.062526	-0.07571		0.064177	0.026383		0.064454	0.474883		0.064952	0.348446		0.062104	0.848804
	0.065535	-0.086175		0.067245	0.063713		0.067539	0.458365		0.068045	0.34582		0.065096	0.854038
	0.068543	-0.094941		0.070312	0.097842		0.070624	0.445226		0.071139	0.333207		0.068088	0.860312
	0.071552	-0.09683		0.07338	0.149087		0.073708	0.439485		0.074232	0.328144		0.071081	0.849837
	0.07456	-0.093396		0.076447	0.21156		0.076793	0.437342		0.077325	-0.004202		0.074073	0.842451
	0.077568	-0.098515		0.079515	0.273187		0.079878	0.428448		0.080419	-0.011295		0.077065	0.845094
	0.080577	-0.099592		0.082583	0.324977		0.082963	0.419451		0.083512	-0.014044		0.080057	0.845207
	0.083585	-0.101479		0.08565	0.3594		0.086048	0.414521		0.086605	-0.011452		0.083049	0.847314
	0.086594	-0.103761		0.088718	0.370025		0.089133	0.412425		0.089698	-0.021495		0.086041	0.847577
	0.089602	-0.103633		0.091785	0.378547		0.092217	0.41327		0.092792	-0.020056		0.089034	0.846547
	0.09261	-0.101149		0.094853	0.381885		0.095302	0.41418		0.095885	-0.015877		0.092026	0.849703
	0.095619	-0.101787		0.097921	0.36798		0.098387	0.41167		0.098978	0.001535		0.095018	0.848956
	0.098627	-0.102604		0.100988	0.346728		0.101472	0.418443		0.102072	0.023715		0.09801	0.84311
	0.101635	-0.102999		0.104056	0.308859		0.104557	0.426552		0.105165	0.028911		0.101002	0.840036
	0.104644	-0.103414		0.107124	0.250968		0.107641	0.40269		0.108258	0.040595		0.103994	0.842543
	0.107652	-0.101853		0.110191	0.179868		0.110726	0.017067		0.111351	0.058292		0.106987	0.842398
	0.110661	-0.101009		0.113259	0.100373		0.113811	0.031646		0.114445	0.072145		0.109979	0.851192
	0.113669	-0.107472		0.116326	0.002433		0.116896	0.046121		0.117538	0.09586		0.112971	0.876122
	0.116677	-0.115652		0.119394	-0.113408		0.119981	0.067294		0.120631	0.113606		0.115963	0.889671
	0.119686	-0.118846		0.122462	-0.237909		0.123065	0.090348		0.123725	0.130586		0.118955	0.898976
	0.122694	-0.125797		0.125529	-0.363577		0.12615	0.111911		0.126818	0.141084		0.121947	0.90441
	0.125703	-0.128038		0.128597	-0.480194		0.129235	0.134241		0.129911	0.159521		0.12494	0.909772
	0.128711	-0.126107		0.131665	-0.603639		0.13232	0.156258		0.133004	0.199251		0.127932	0.925366
	0.131719	-0.120485		0.134732	-0.736823		0.135405	0.177127		0.136098	0.217026		0.130924	0.936671
	0.134728	-0.110991		0.1378	-0.861711		0.138489	0.200354		0.139191	0.214376		0.133916	0.949095
	0.137736	-0.100085		0.140867	-0.976869		0.141574	0.216609		0.142284	0.208713		0.136908	0.965841
	0.140745	-0.088545		0.143935	-1.08452		0.144659	0.233211		0.145378	0.22546		0.1399	0.983277
	0.143753	-0.077367		0.147003	-1.17637		0.147744	0.247433		0.148471	0.282522		0.142893	0.993951
	0.146761	-0.063854		0.15007	-1.25724		0.150829	0.254842		0.151564	0.338242		0.145885	0.994375
	0.14977	-0.057039		0.153138	-1.33409		0.153914	0.256776		0.154657	0.403228		0.148877	0.976
	0.152778	-0.050837		0.156206	-1.40899		0.156998	0.266651		0.157751	0.460756		0.151869	0.945228
	0.155787	-0.044841		0.159273	-1.48432		0.160083	0.270169		0.160844	0.514408		0.154861	0.910361
	0.158795	-0.044192		0.162341	-1.55345		0.163168	0.271495		0.163937	0.569935		0.157853	0.876784
	0.161803	-0.038833		0.165408	-1.61049		0.166253	0.278038		0.16703	0.615103		0.160846	0.84184
	0.164812	-0.023126		0.168476	-1.66982		0.169338	0.287565		0.170124	0.65844		0.163838	0.807135
	0.16782	0.004502		0.171544	-1.7364		0.172422	0.299672		0.173217	0.69076		0.16683	0.780246
	0.170829	0.032891		0.174611	-1.81467		0.175507	0.311901		0.17631	0.728705		0.169822	0.749655
	0.173837	0.049063		0.177679	-1.88663		0.178592	0.31339		0.179404	0.778373		0.172814	0.717254
	0.176845	0.055195		0.180746	-1.96079		0.181677	0.304398		0.182497	0.83097		0.175807	0.680729
	0.179854	0.057987		0.183814	-2.03611		0.184762	0.30107		0.18559	0.877761		0.178799	0.641214
	0.182862	0.065653		0.186882	-2.11101		0.187846	0.299134		0.188683	0.90257		0.181791	0.607615
	0.18587	0.08835		0.189949	-2.19761		0.190931	0.299387		0.191777	0.904099		0.184783	0.581078
	0.188879	0.114482		0.193017	-2.27477		0.194016	0.298244		0.19487	0.903265		0.187775	0.563851
	0.191887	0.142357		0.196085	-2.34528		0.197101	0.300521		0.197963	0.908921		0.190767	0.560448
	0.194896	0.164462		0.199152	-2.41655		0.200186	0.295904		0.201057	0.920982		0.19376	0.558301
	0.197904	0.188237		0.20222	-2.48518		0.203271	0.297739		0.20415	0.931876		0.196752	0.55252
	0.200912	0.212381		0.205287	-2.55827		0.206355	0.297794		0.207243	0.943477		0.199744	0.549248
	0.203921	0.011419		0.208355	-2.63324		0.20944	0.294357		0.210336	0.95298		0.202736	0.551898
	0.206929	0.013387		0.211423	-2.70866		0.212525	0.291923		0.21343	0.972018		0.205728	0.561716
	0.209938	-0.000478		0.21449	-2.77863		0.21561	0.284543		0.216523	0.983946		0.20872	0.567393
	0.212946	-0.022508		0.217558	-2.83564		0.218695	0.28143		0.219616	0.983368		0.211713	0.57125
	0.215954	-0.036505		0.220626	-2.88413		0.221779	0.284932		0.22271	0.979974		0.214705	0.569668
	0.218963	-0.04619		0.223693	-2.92884		0.224864	0.287683		0.225803	0.977498		0.217697	0.573192
	0.221971	-0.059201		0.226761	-2.97734		0.227949	0.2884		0.228896	0.964536		0.220689	0.579678
	0.22498	-0.081017		0.229828	-3.01624		0.231034	0.284816		0.231989	0.950822		0.223681	0.587621
	0.227988	-0.115929		0.232896	-3.04688		0.234119	0.286688		0.235083	0.935729		0.226673	0.602265
	0.230996	-0.153312		0.235964	-3.09209		0.237203	0.287634		0.238176	0.910358		0.229666	0.609267
	0.234005	-0.184564		0.239031	-3.13673		0.240288	0.288209		0.241269	0.874805		0.232658	0.618266
	0.237013	-0.213703		0.242099	-3.18221		0.243373	0.291343		0.244363	0.842957		0.23565	0.626604
	0.240022	-0.247319		0.245167	-3.22994		0.246458	0.290107		0.247456	0.811252		0.238642	0.634269
	0.24303	-0.275708		0.248234	-3.27		0.249543	0.287876		0.250549	0.778956		0.241634	0.660118
	0.246038	-0.299686		0.251302	-3.30584		0.252627	0.281652		0.253642	0.738789		0.244626	0.677364
	0.249047	-0.320997		0.254369	-3.34128		0.255712	0.275406		0.256736	0.683192		0.247619	0.686871
	0.252055	-0.326556		0.257437	-3.3802		0.258797	0.266554		0.259829	0.640106		0.250611	0.692175
	0.255064	-0.335552		0.260505	-3.42692		0.261882	0.262258		0.262922	0.598633		0.253603	0.697546
	0.258072	-0.353261		0.263572	-3.47322		0.264967	0.269522		0.266016	0.547835		0.256595	0.709366
	0.26108	-0.370778		0.26664	-3.51541		0.268052	0.284502		0.269109	0.49781		0.259587	0.725711
	0.264089	-0.387359		0.269708	-3.56969		0.271136	0.287057		0.272202	0.452477		0.26258	0.75002
	0.267097	-0.403833		0.272775	-3.6297		0.274221	0.29139		0.275295	0.403773		0.265572	0.781604
	0.270105	-0.420636		0.275843	-3.68555		0.277306	0.292263		0.278389	0.357382		0.268564	0.84216
	0.273114	-0.439899		0.27891	-3.74131		0.280391	0.292626		0.281482	0.313342		0.271556	0.927007
	0.276122	-0.465936		0.281978	-3.79976		0.283476	0.295619		0.284575	0.268267		0.274548	1.01323
	0.279131	-0.489828		0.285046	-3.85461		0.28656	0.298377		0.287669	0.225247		0.27754	1.10713
	0.282139	-0.515273		0.288113	-3.9158		0.289645	0.299748		0.290762	0.187302		0.280533	1.21333
	0.285147	-0.547534		0.291181	-3.99179		0.29273	0.310197		0.293855	0.15635		0.283525	1.32567
	0.288156	-0.581746		0.294248	-4.06761		0.295815	0.324838		0.296948	0.130331		0.286517	0.070617
	0.291164	-0.622482		0.297316	-4.14214		0.2989	0.336749		0.300042	0.11652		0.289509	0.208641
	0.294173	-0.67608		0.300384	-4.2199		0.301984	0.336961		0.303135	0.091568		0.292501	0.347486
	0.297181	-0.718737		0.303451	-4.28366		0.305069	0.335877		0.306228	0.071821		0.295493	0.486834
	0.300189	-0.764567		0.306519	-4.35485		0.308154	0.328843		0.309322	0.052892		0.298486	0.630484
	0.303198	-0.813848		0.309587	-4.42518		0.311239	0.329532		0.312415	0.033999		0.301478	0.767411
	0.306206	-0.854681		0.312654	-4.49737		0.314324	0.323235		0.315508	0.011159		0.30447	0.892493
	0.309215	-0.894647		0.315722	-4.57122		0.317409	0.318676		0.318601	-0.001558		0.307462	1.01898
	0.312223	-0.944816		0.318789	-4.64762		0.320493	0.317302		0.321695	-0.019249		0.310454	1.09778
	0.315231	-0.992785		0.321857	-4.71533		0.323578	0.311489		0.324788	-0.043735		0.313446	1.15255
	0.31824	-1.03828		0.324925	-4.78513		0.326663	0.306427		0.327881	-0.070712		0.316439	1.19805
	0.321248	-1.08512		0.327992	-4.85676		0.329748	0.306325		0.330975	-0.098416		0.319431	1.24221
	0.324257	-1.12948		0.33106	-4.93189		0.332833	0.310106		0.334068	-0.125375		0.322423	1.27836
	0.327265	-1.17671		0.334128	-4.99908		0.335917	0.299514		0.337161	-0.14585		0.325415	1.29197
	0.330273	-1.2235		0.337195	-5.06509		0.339002	0.288091		0.340254	-0.176591		0.328407	1.29387
	0.333282	-1.26287		0.340263	-5.12456		0.342087	0.287596		0.343348	-0.2199		0.331399	1.28347
	0.33629	-1.30229		0.34333	-5.18607		0.345172	0.29643		0.346441	-0.252433		0.334392	1.2765
	0.339299	-1.34349		0.346398	-5.26629		0.348257	0.294042		0.349534	-0.284648		0.337384	1.26627
	0.342307	-1.38018		0.349466	-5.3379		0.351341	0.282766		0.352628	-0.323794		0.340376	1.24897
	0.345315	-1.41311		0.352533	-5.40226		0.354426	0.281738		0.355721	-0.362183		0.343368	1.23707
	0.348324	-1.45695		0.355601	-5.46659		0.357511	0.284104		0.358814	-0.392228		0.34636	1.23615
	0.351332	-1.50197		0.358669	-5.52749		0.360596	0.284321		0.361907	-0.438405		0.349352	1.22269
	0.35434	-1.53275		0.361736	-5.58948		0.363681	0.287653		0.365001	-0.469465		0.352345	1.21647
	0.357349	-1.56994		0.364804	-5.66036		0.366765	0.288944		0.368094	-0.49506		0.355337	1.22046
	0.360357	-1.60355		0.367871	-5.72923		0.36985	0.288792		0.371187	-0.527418		0.358329	1.23424
	0.363366	-1.62881		0.370939	-5.78741		0.372935	0.290934		0.374281	-0.559835		0.361321	1.23461
	0.366374	-1.65954		0.374007	-5.84062		0.37602	0.284236		0.377374	-0.596224		0.364313	1.23053
	0.369382	-1.68813		0.377074	-5.89874		0.379105	0.284985		0.380467	-0.629172		0.367306	1.22464
	0.372391	-1.71907		0.380142	-5.95873		0.38219	0.287464		0.38356	-0.648157		0.370298	1.22319
	0.375399	-1.75404		0.383209	-6.01837		0.385274	0.28741		0.386654	-0.667416		0.37329	1.22854
	0.378408	-1.78569		0.386277	-6.07604		0.388359	0.285474		0.389747	-0.687021		0.376282	1.22422
	0.381416	-1.80532		0.389345	-6.11952		0.391444	0.288605		0.39284	-0.707423		0.379274	1.22118
	0.384424	-1.82872		0.392412	-6.17403		0.394529	0.28774		0.395934	-0.726362		0.382266	1.2167
	0.387433	-1.86114		0.39548	-0.043204		0.397614	0.286726		0.399027	-0.755972		0.385259	1.22486
	0.390441	-1.89216		0.398548	-0.093674		0.400698	0.289101		0.40212	-0.787403		0.388251	1.212
	0.39345	-1.9158		0.401615	-0.144441		0.403783	0.293281		0.405213	-0.805994		0.391243	1.19449
	0.396458	-1.94386		0.404683	-0.191271		0.406868	0.290616		0.408307	-0.831048		0.394235	1.1783
	0.399466	-1.96856		0.40775	-0.229561		0.409953	0.295087		0.4114	-0.849157		0.397227	1.16291
	0.402475	-2.00085		0.410818	-0.274495		0.413038	0.294767		0.414493	-0.866856		0.400219	1.14388
	0.405483	-2.03908		0.413886	-0.321104		0.416122	0.296605		0.417587	-0.883217		0.403212	1.13415
	0.408492	-2.06555		0.416953	-0.366211		0.419207	0.296723		0.42068	-0.893193		0.406204	1.12028
	0.4115	-2.09313		0.420021	-0.412378		0.422292	0.296581		0.423773	-0.918639		0.409196	1.09423
	0.414508	-2.12029		0.423089	-0.45404		0.425377	0.285842		0.426866	-0.949302		0.412188	1.07849
	0.417517	-2.14561		0.426156	-0.494227		0.428462	0.280204		0.42996	-0.981223		0.41518	1.05107
	0.420525	-2.17293		0.429224	-0.543277		0.431547	0.279589		0.433053	-1.00011		0.418172	1.02532
	0.423533	-2.20754		0.432291	-0.586215		0.434631	0.284411		0.436146	-1.0231		0.421165	1.00863
	0.426542	-2.23461		0.435359	-0.622498		0.437716	0.286165		0.43924	-1.04377		0.424157	0.992519
	0.42955	-2.25924		0.438427	-0.653923		0.440801	0.282861		0.442333	-1.05874		0.427149	0.956235
	0.432559	-2.28351		0.441494	-0.682209		0.443886	0.27753		0.445426	-1.07664		0.430141	0.937458
	0.435567	-2.31417		0.444562	-0.713368		0.446971	0.279874		0.448519	-1.09597		0.433133	0.925367
	0.438575	-2.3426		0.44763	-0.734702		0.450055	0.282896		0.451613	-1.10918		0.436125	0.91182
	0.441584	-2.36745		0.450697	-0.765051		0.45314	0.277884		0.454706	-1.12669		0.439118	0.896364
	0.444592	-2.39143		0.453765	-0.796237		0.456225	0.277661		0.457799	-1.14985		0.44211	0.877643
	0.447601	-2.40893		0.456832	-0.824967		0.45931	0.282971		0.460893	-1.17663		0.445102	0.858053
	0.450609	-2.43296		0.4599	-0.852641		0.462395	0.285018		0.463986	-1.19704		0.448094	0.842518
	0.453617	-2.45463		0.462968	-0.876477		0.465479	0.28477		0.467079	-1.21485		0.451086	0.84566
	0.456626	-2.47438		0.466035	-0.907522		0.468564	0.287628		0.470172	-1.22472		0.454078	0.83267
	0.459634	-2.49105		0.469103	-0.929021		0.471649	0.28365		0.473266	-1.24428		0.457071	0.827782
	0.462643	-2.51249		0.47217	-0.951567		0.474734	0.273411		0.476359	-1.26597		0.460063	0.825895
	0.465651	-2.53663		0.475238	-0.98057		0.477819	0.266108		0.479452	-1.27739		0.463055	0.817627
	0.468659	-2.55937		0.478306	-1.00693		0.480903	0.262719		0.482546	-1.29089		0.466047	0.807558
	0.471668	-2.58186		0.481373	-1.04116		0.483988	0.271917		0.485639	-1.3036		0.469039	0.803893
	0.474676	-2.59727		0.484441	-1.0728		0.487073	0.270294		0.488732	-1.31305		0.472032	0.801439
	0.477685	-2.61314		0.487509	-1.10261		0.490158	0.264944		0.491825	-1.31896		0.475024	0.780952
	0.480693	-2.63414		0.490576	-1.13131		0.493243	0.262191		0.494919	-1.33617		0.478016	0.757491
	0.483701	-2.65332		0.493644	-1.15128		0.496328	0.259809		0.498012	-1.34636		0.481008	0.739284
	0.48671	-2.66821		0.496711	-1.16915		0.499412	0.252464		0.501105	-1.35562		0.484	0.727526
	0.489718	-2.67964		0.499779	-1.1833		0.502497	0.249568		0.504199	-1.36691		0.486992	0.709733
	0.492727	-2.68677		0.502847	-1.19699		0.505582	0.248234		0.507292	-1.37475		0.489985	0.692838
	0.495735	-2.69576		0.505914	-1.21853		0.508667	0.24537		0.510385	-1.38375		0.492977	0.665515
	0.498743	-2.71388		0.508982	-1.23432		0.511752	0.243973		0.513478	-1.39451		0.495969	0.642798
	0.501752	-2.73891		0.51205	-1.25002		0.514836	0.245539		0.516572	-1.39986		0.498961	0.614548
	0.50476	-2.75378		0.515117	-1.26422		0.517921	0.247546		0.519665	-1.40773		0.501953	0.596086
	0.507769	-2.76429		0.518185	-1.27893		0.521006	0.251403		0.522758	-1.42071		0.504945	0.572874
	0.510777	-2.77697		0.521252	-1.28911		0.524091	0.252282		0.525852	-1.42009		0.507938	0.551179
	0.513785	-2.78329		0.52432	-1.29644		0.527176	0.24676		0.528945	-1.42324		0.51093	0.527664
	0.516794	-2.79607		0.527388	-1.31211		0.53026	0.24828		0.532038	-1.44328		0.513922	0.497577
	0.519802	-2.80492		0.530455	-1.33328		0.533345	0.249073		0.535131	-1.45709		0.516914	0.483674
	0.52281	-2.81258		0.533523	-1.35504		0.53643	0.251069		0.538225	-1.458		0.519906	0.472719
	0.525819	-2.8203		0.536591	-1.37247		0.539515	0.254908		0.541318	-1.46383		0.522898	0.453222
	0.528827	-2.82997		0.539658	-1.38867		0.5426	0.255718		0.544411	-1.47036		0.525891	0.429594
	0.531836	-2.84916		0.542726	-1.40116		0.545685	0.251356		0.547505	-1.4769		0.528883	0.418576
	0.534844	-2.87122		0.545793	-1.40907		0.548769	0.250686		0.550598	-1.4795		0.531875	0.40571
	0.537852	-2.89082		0.548861	-0.497564		0.551854	0.25042		0.553691	-1.4824		0.534867	0.391776
	0.540861	-2.90049		0.551929	-0.011663		0.554939	0.249909		0.556784	-1.4941		0.537859	0.381887
	0.543869	-2.90335		0.554996	-0.017656		0.558024	0.250594		0.559878	-1.50427		0.540851	0.381496
	0.546878	-0.007063		0.558064	-0.020999		0.561109	0.245044		0.562971	-1.50878		0.543844	0.367243
	0.549886	-0.017178		0.561131	-0.02604		0.564193	0.246064		0.566064	-1.51498		0.546836	0.359352
	0.552894	-0.027676		0.564199	-0.040723		0.567278	0.250812		0.569158	-1.51193		0.549828	0.351345
	0.555903	-0.041217		0.567267	-0.046705		0.570363	0.248724		0.572251	-1.50449		0.55282	0.345841
	0.558911	-0.053082		0.570334	-0.050621		0.573448	0.247674		0.575344	-1.50379		0.555812	0.336129
	0.56192	-0.063811		0.573402	-0.055278		0.576533	0.245477		0.578437	-1.50709		0.558805	0.325359
	0.564928	-0.072896		0.57647	-0.056604		0.579617	0.242595		0.581531	-1.4974		0.561797	0.317456
	0.567936	-0.080605		0.579537	-0.064649		0.582702	0.240879		0.584624	-1.49833		0.564789	0.310634
	0.570945	-0.090779		0.582605	-0.078818		0.585787	0.238724		0.587717	-1.50791		0.567781	0.30277
	0.573953	-0.100276		0.585672	-0.09084		0.588872	0.244543		0.590811	-1.51212		0.570773	0.29127
	0.576962	-0.108601		0.58874	-0.096161		0.591957	0.247055		0.593904	-1.51052		0.573765	0.284429
	0.57997	-0.112837		0.591808	-0.098852		0.595041	0.248991		0.596997	-1.51344		0.576757	0.283835
	0.582978	-0.12021		0.594875	-0.10322		0.598126	0.249612		0.60009	-1.51528		0.57975	0.275357
	0.585987	-0.130951		0.597943	-0.114451		0.601211	0.249169		0.603184	-1.50655		0.582742	0.26739
	0.588995	-0.141272		0.601011	-0.127955		0.604296	0.257158		0.606277	-1.50194		0.585734	0.262974
	0.592004	-0.151729		0.604078	-0.137026		0.607381	0.249023		0.60937	-1.51596		0.588726	0.259532
	0.595012	-0.158595		0.607146	-0.145482		0.610466	0.249921		0.612463	-1.53439		0.591718	0.260152
	0.59802	-0.16706		0.610213	-0.155367		0.61355	0.2521		0.615557	-1.54351		0.594711	0.25884
	0.601029	-0.176303		0.613281	-0.157219		0.616635	0.251197		0.61865	-1.54683		0.597703	0.26354
	0.604037	-0.177205		0.616349	-0.15902		0.61972	0.252693		0.621743	-1.5667		0.600695	0.264334
	0.607045	-0.190742		0.619416	-0.160605		0.622805	0.251641		0.624837	-1.57795		0.603687	0.260399
	0.610054	-0.204077		0.622484	-0.162882		0.62589	0.252479		0.62793	-1.57357		0.606679	0.254649
	0.613062	-0.210702		0.625552	-0.164379		0.628974	0.254766		0.631023	-1.56977		0.609671	0.253076
	0.616071	-0.214208		0.628619	-0.169966		0.632059	0.252011		0.634116	-1.58113		0.612664	0.25376
	0.619079	-0.216949		0.631687	-0.176508		0.635144	0.256326		0.63721	-1.58404		0.615656	0.249148
	0.622087	-0.221943		0.634754	-0.18044		0.638229	0.266622		0.640303	-1.58039		0.618648	0.238545
	0.625096	-0.22599		0.637822	-0.185707		0.641314	0.280936		0.643396	-1.58089		0.62164	0.239064
	0.628104	-0.232479		0.64089	-0.185434		0.644398	0.281498		0.64649	-1.59978		0.624632	0.240588
	0.631113	-0.234754		0.643957	-0.187228		0.647483	0.272487		0.649583	-1.6059		0.627624	0.247653
	0.634121	-0.23499		0.647025	-0.185172		0.650568	0.269463		0.652676	-1.60941		0.630617	0.240888
	0.637129	-0.234065		0.650092	-0.184949		0.653653	0.265376		0.655769	-1.6124		0.633609	0.234494
	0.640138	-0.231022		0.65316	-0.193159		0.656738	0.259286		0.658863	-1.60618		0.636601	0.230169
	0.643146	-0.23497		0.656228	-0.202089		0.659823	0.261787		0.661956	-1.60082		0.639593	0.227431
	0.646155	-0.243268		0.659295	-0.209833		0.662907	0.262888		0.665049	-1.6002		0.642585	0.22345
	0.649163	-0.241292		0.662363	-0.218831		0.665992	0.271088		0.668143	-1.60589		0.645577	0.219253
	0.652171	-0.241229		0.665431	-0.219749		0.669077	0.278375		0.671236	-1.6007		0.64857	0.217267
	0.65518	-0.236751		0.668498	-0.222633		0.672162	0.27777		0.674329	-1.60663		0.651562	0.211694
	0.658188	-0.240634		0.671566	-0.223794		0.675247	0.273807		0.677422	-1.61691		0.654554	0.199578
	0.661197	-0.24406		0.674633	-0.22641		0.678331	0.266165		0.680516	-1.62762		0.657546	0.203511
	0.664205	-0.248646		0.677701	-0.230897		0.681416	0.253157		0.683609	-1.63107		0.660538	0.213107
	0.667213	-0.25111		0.680769	-0.234234		0.684501	0.248077		0.686702	-1.62411		0.66353	0.214914
	0.670222	-0.251531		0.683836	-0.236454		0.687586	0.248396		0.689796	-1.61797		0.666523	0.202764
	0.67323	-0.25865		0.686904	-0.245767		0.690671	0.250562		0.692889	-1.61716		0.669515	0.185888
	0.676239	-0.265266		0.689972	-0.256113		0.693755	0.240057		0.695982	-1.618		0.672507	0.186883
	0.679247	-0.273584		0.693039	-0.262399		0.69684	0.240088		0.699075	-1.62225		0.675499	0.183439
	0.682255	-0.280777		0.696107	-0.258722		0.699925	0.238744		0.702169	-1.62332		0.678491	0.17291
	0.685264	-0.283433		0.699174	-0.264634		0.70301	0.232577		0.705262	-1.62809		0.681484	0.160263
	0.688272	-0.290099		0.702242	-0.261514		0.706095	0.224689		0.708355	-1.62858		0.684476	0.152317
	0.69128	-0.294889		0.70531	-0.257312		0.709179	0.21438		0.711449	-1.6364		0.687468	0.149572
	0.694289	-0.3041		0.708377	-0.261643		0.712264	0.210486		0.714542	-1.63981		0.69046	0.149495
	0.697297	-0.313851		0.711445	-0.265814		0.715349	0.208686		0.717635	-1.62742		0.693452	0.148918
	0.700306	-0.30949		0.714513	-0.275122		0.718434	0.215743		0.720728	-1.62068		0.696444	0.15516
	0.703314	-0.307404		0.71758	-0.284435		0.721519	0.216588		0.723822	-1.62395		0.699437	0.148745
	0.706322	-0.309567		0.720648	-0.292345		0.724604	0.223145		0.726915	-1.63708		0.702429	0.136775
	0.709331	-0.311559		0.723715	-0.301495		0.727688	0.229366		0.730008	-1.64981		0.705421	0.118144
	0.712339	-0.313467		0.726783	-0.303286		0.730773	0.228986		0.733102	-1.65286		0.708413	0.110485
	0.715348	-0.312957		0.729851	-0.301009		0.733858	0.23065		0.736195	-1.64372		0.711405	0.110591
	0.718356	-0.31318		0.732918	-0.297987		0.736943	0.237744		0.739288	-1.6389		0.714397	0.111294
	0.721364	-0.31195		0.735986	-0.297602		0.740028	0.240285		0.742381	-1.64605		0.71739	0.106494
	0.724373	-0.314634		0.739053	-0.30053		0.743112	0.242212		0.745475	-1.65184		0.720382	0.099765
	0.727381	-0.316804		0.742121	-0.304552		0.746197	0.244313		0.748568	-1.646		0.723374	0.104913
	0.73039	-0.315809		0.745189	-0.311238		0.749282	0.248539		0.751661	-1.6486		0.726366	0.109851
	0.733398	-0.313835		0.748256	-0.312683		0.752367	0.242333		0.754755	-1.65414		0.729358	0.105375
	0.736406	-0.314464		0.751324	-0.312918		0.755452	0.24689		0.757848	-1.66124		0.73235	0.104743
	0.739415	-0.319892		0.754392	-0.315858		0.758536	0.245896		0.760941	-1.67256		0.735343	0.102475
	0.742423	-0.330849		0.757459	-0.310752		0.761621	0.241875		0.764034	-1.67505		0.738335	0.096744
	0.745432	-0.337004		0.760527	-0.309178		0.764706	0.242777		0.767128	-1.67264		0.741327	0.092757
	0.74844	-0.339057		0.763594	-0.309967		0.767791	0.237892		0.770221	-1.66729		0.744319	0.096159
	0.751448	-0.344653		0.766662	-0.313048		0.770876	0.237125		0.773314	-1.66125		0.747311	0.097832
	0.754457	-0.350184		0.76973	-0.319307		0.773961	0.238527		0.776408	-1.65147		0.750303	0.096966
	0.757465	-0.352928		0.772797	-0.324308		0.777045	0.253661		0.779501	-1.66222		0.753296	0.088444
	0.760473	-0.355389		0.775865	-0.326849		0.78013	0.256958		0.782594	-1.66131		0.756288	0.077162
	0.763482	-0.362645		0.778933	-0.328123		0.783215	0.253247		0.785687	-1.66016		0.75928	0.069801
	0.76649	-0.367878		0.782	-0.324016		0.7863	0.254207		0.788781	-1.66475		0.762272	0.071594
	0.769499	-0.373776		0.785068	-0.324271		0.789385	0.262285		0.791874	-1.67023		0.765264	0.065624
	0.772507	-0.380609		0.788135	-0.334245		0.792469	0.256356		0.794967	-1.6613		0.768256	0.062566
	0.775515	-0.386442		0.791203	-0.346713		0.795554	0.255152		0.798061	-1.66241		0.771249	0.060383
	0.778524	-0.391339		0.794271	-0.357812		0.798639	0.25526		0.801154	-1.66105		0.774241	0.049842
	0.781532	-0.394717		0.797338	-0.364118		0.801724	0.259151		0.804247	-1.65474		0.777233	0.047211
	0.784541	-0.396346		0.800406	-0.367677		0.804809	0.258968		0.80734	-1.65501		0.780225	0.044988
	0.787549	-0.394632		0.803474	-0.369059		0.807893	0.255102		0.810434	-1.65464		0.783217	0.033577
	0.790557	-0.399796		0.806541	-0.372591		0.810978	0.251081		0.813527	-1.65445		0.78621	0.020244
	0.793566	-0.40053		0.809609	-0.378234		0.814063	0.26005		0.81662	-1.66137		0.789202	0.022275
	0.796574	-0.399817		0.812676	-0.389226		0.817148	0.258311		0.819714	-1.66392		0.792194	0.02442
	0.799583	-0.398691		0.815744	-0.39612		0.820233	0.253505		0.822807	-1.65777		0.795186	0.009372
	0.802591	-0.400269		0.818812	-0.398593		0.823317	0.250616		0.8259	-1.64984		0.798178	0.000438
	0.805599	-0.402208		0.821879	-0.405936		0.826402	0.259567		0.828993	-1.64009		0.80117	-0.001005
	0.808608	-0.404998		0.824947	-0.408285		0.829487	0.256099		0.832087	-1.63386		0.804163	-0.007765
	0.811616	-0.406399		0.828014	-0.410891		0.832572	0.253449		0.83518	-1.63778		0.807155	-0.017298
	0.814625	-0.403682		0.831082	-0.411164		0.835657	0.25448		0.838273	-1.64462		0.810147	-0.025785
	0.817633	-0.396753		0.83415	-0.411413		0.838742	0.257257		0.841367	-1.64097		0.813139	-0.017263
	0.820641	-0.395103		0.837217	-0.415877		0.841826	0.251952		0.84446	-1.63593		0.816131	-0.010032
	0.82365	-0.397908		0.840285	-0.417475		0.844911	0.250134		0.847553	-1.62252		0.819123	-0.014525
	0.826658	-0.401553		0.843353	-0.428682		0.847996	0.251198		0.850646	-1.61123		0.822116	-0.022273
	0.829667	-0.405868		0.84642	-0.433297		0.851081	0.251209		0.85374	-1.61583		0.825108	-0.022922
	0.832675	-0.404144		0.849488	-0.432853		0.854166	0.252485		0.856833	-1.61743		0.8281	-0.022842
	0.835683	-0.404344		0.852555	-0.431456		0.85725	0.245784		0.859926	-1.62127		0.831092	-0.023582
	0.838692	-0.408164		0.855623	-0.420418		0.860335	0.239407		0.86302	-1.62138		0.834084	-0.021411
	0.8417	-0.41464		0.858691	-0.42229		0.86342	0.238182		0.866113	-1.6158		0.837076	-0.023559
	0.844709	-0.414345		0.861758	-0.420676		0.866505	0.235685		0.869206	-1.62316		0.840069	-0.022165
	0.847717	-0.413498		0.864826	-0.420761		0.86959	0.226092		0.872299	-1.61968		0.843061	-0.013749
	0.850725	-0.415176		0.867894	-0.422659		0.872674	0.226814		0.875393	-1.61013		0.846053	-0.004106
	0.853734	-0.417374		0.870961	-0.421481		0.875759	0.23161		0.878486	-1.60552		0.849045	-0.006793
	0.856742	-0.416876		0.874029	-0.425637		0.878844	0.232828		0.881579	-1.60529		0.852037	-0.010226
	0.85975	-0.418193		0.877096	-0.423327		0.881929	0.230808		0.884673	-1.59994		0.855029	-0.023185
	0.862759	-0.415028		0.880164	-0.417836		0.885014	0.238929		0.887766	-1.60356		0.858022	-0.02907
	0.865767	-0.415715		0.883232	-0.421456		0.888098	0.246128		0.890859	-1.61329		0.861014	-0.030682
	0.868776	-0.413817		0.886299	-0.423991		0.891183	0.251618		0.893952	-1.61387		0.864006	-0.031968
	0.871784	-0.408355		0.889367	-0.429865		0.894268	0.252229		0.897046	-1.60316		0.866998	-0.032056
	0.874792	-0.407418		0.892435	-0.432054		0.897353	0.253223		0.900139	-1.60478		0.86999	-0.033075
	0.877801	-0.409849		0.895502	-0.437448		0.900438	0.262528		0.903232	-1.59457		0.872983	-0.03756
	0.880809	-0.408148		0.89857	-0.446319		0.903523	0.269566		0.906326	-1.59644		0.875975	-0.042402
	0.883818	-0.406964		0.901637	-0.438412		0.906607	0.276381		0.909419	-1.60161		0.878967	-0.040562
	0.886826	-0.410431		0.904705	-0.434512		0.909692	0.284593		0.912512	-1.59856		0.881959	-0.046857
	0.889834	-0.409786		0.907773	-0.441182		0.912777	0.291731		0.915605	-1.60391		0.884951	-0.05935
	0.892843	-0.409347		0.91084	-0.44657		0.915862	0.292491		0.918699	-1.61161		0.887943	-0.064402
	0.895851	-0.407457		0.913908	-0.450609		0.918947	0.292442		0.921792	-1.6161		0.890936	-0.057941
	0.89886	-0.41239		0.916975	-0.448082		0.922031	0.297342		0.924885	-1.61999		0.893928	-0.055025
	0.901868	-0.421023		0.920043	-0.45262		0.925116	0.30789		0.927979	-1.63546		0.89692	-0.059836
	0.904876	-0.421931		0.923111	-0.457948		0.928201	0.314354		0.931072	-1.6465		0.899912	-0.065679
	0.907885	-0.40867		0.926178	-0.454879		0.931286	0.322598		0.934165	-1.64262		0.902904	-0.065057
	0.910893	-0.412235		0.929246	-0.450204		0.934371	0.331648		0.937258	-1.64245		0.905896	-0.063766
	0.913902	-0.42471		0.932314	-0.449531		0.937455	0.334709		0.940352	-1.63555		0.908889	-0.07006
	0.91691	-0.426251		0.935381	-0.447498		0.94054	0.329876		0.943445	-1.63477		0.911881	-0.080469
	0.919918	-0.420102		0.938449	-0.441915		0.943625	0.31605		0.946538	-1.64894		0.914873	-0.087878
	0.922927	-0.422435		0.941516	-0.443437		0.94671	0.312233		0.949632	-1.65157		0.917865	-0.093896
	0.925935	-0.419388		0.944584	-0.461668		0.949795	0.309797		0.952725	-1.65606		0.920857	-0.103917
	0.928944	-0.4204		0.947652	-0.463999		0.95288	0.304971		0.955818	-1.65371		0.923849	-0.111972
	0.931952	-0.422192		0.950719	-0.459935		0.955964	0.299828		0.958911	-1.65462		0.926842	-0.116787
	0.93496	-0.423268		0.953787	-0.457129		0.959049	0.299024		0.962005	-1.65288		0.929834	-0.127328
	0.937969	-0.430548		0.956855	-0.455933		0.962134	0.296981		0.965098	-1.65372		0.932826	-0.13926
	0.940977	-0.434228		0.959922	-0.45716		0.965219	0.283445		0.968191	-1.6436		0.935818	-0.147426
	0.943985	-0.432299		0.96299	-0.454717		0.968304	0.268518		0.971285	-1.63445		0.93881	-0.151008
	0.946994	-0.436352		0.966057	-0.451969		0.971388	0.252156		0.974378	-1.6203		0.941802	-0.15293
	0.950002	-0.449994		0.969125	-0.453702		0.974473	0.236982		0.977471	-1.62065		0.944795	-0.162914
	0.953011	-0.45262		0.972193	-0.455151		0.977558	0.228067		0.980564	-1.632		0.947787	-0.17061
	0.956019	-0.447857		0.97526	-0.456978		0.980643	0.22422		0.983658	-0.78082		0.950779	-0.170895
	0.959027	-0.446974		0.978328	-0.462156		0.983728	0.228688		0.986751	-0.002964		0.953771	-0.164523
	0.962036	-0.451992		0.981395	-0.459751		0.986812	0.229044		0.989844	-0.001479		0.956763	-0.170159
	0.965044	-0.454034		0.984463	-0.45682		0.989897	0.224701		0.992938	0.005873		0.959755	-0.175392
	0.968053	-0.460472		0.987531	-0.450306		0.992982	0.22201		0.996031	0.005248		0.962748	-0.175207
	0.971061	-0.4654		0.990598	-0.450632		0.996067	0.220826		0.999124	0.000397		0.96574	-0.180777
	0.974069	-0.468441		0.993666	-0.451507		0.999152	0.21977		1.00222	0.004601		0.968732	-0.187258
	0.977078	-0.463787		0.996734	-0.446696		1.00224	0.216928		1.00531	0.003211		0.971724	-0.190638
	0.980086	-0.456225		0.999801	-0.453234		1.00532	0.221772		1.0084	-0.009303		0.974716	-0.191734
	0.983095	-0.459972		1.00287	-0.459704		1.00841	0.221755		1.0115	-0.016687		0.977709	-0.196263
	0.986103	-0.469827		1.00594	-0.465036		1.01149	0.220058		1.01459	-0.022304		0.980701	-0.198439
	0.989111	-0.478239		1.009	-0.466752		1.01458	0.219349		1.01768	-0.035535		0.983693	-0.198312
	0.99212	-0.477715		1.01207	-0.459826		1.01766	0.220851		1.02078	-0.038988		0.986685	-0.194469
	0.995128	-0.473831		1.01514	-0.453697		1.02075	0.222082		1.02387	-0.039825		0.989677	-0.194833
	0.998137	-0.475253		1.01821	-0.44876		1.02383	0.218717		1.02696	-0.040161		0.992669	-0.198827
	1.00114	-0.480614		1.02127	-0.450778		1.02692	0.217885		1.03006	-0.040118		0.995661	-0.207233
	1.00415	-0.486614		1.02434	-0.453143		1.03	0.216243		1.03315	-0.046412		0.998654	-0.20615
	1.00716	-0.484565		1.02741	-0.450485		1.03309	0.216154		1.03624	-0.062681		1.00165	-0.206777
	1.01017	-0.481923		1.03048	-0.450295		1.03617	0.220593		1.03934	-0.066794		1.00464	-0.198828
	1.01318	-0.478697		1.03354	-0.447859		1.03925	0.222586		1.04243	-0.068194		1.00763	-0.192081
	1.01619	-0.476407		1.03661	-0.449537		1.04234	0.220435		1.04552	-0.066956		1.01062	-0.192021
	1.0192	-0.473098		1.03968	-0.446642		1.04542	0.21633		1.04862	-0.064821		1.01361	-0.196433
	1.0222	-0.47142		1.04275	-0.43802		1.04851	0.21368		1.05171	-0.064251		1.01661	-0.197915
	1.02521	-0.465905		1.04582	-0.433969		1.05159	0.21862		1.0548	-0.071134		1.0196	-0.185348
	1.02822	-0.459207		1.04888	-0.426671		1.05468	0.22285		1.0579	-0.076747		1.02259	-0.186732
	1.03123	-0.457941		1.05195	-0.422931		1.05776	0.22163		1.06099	-0.081338		1.02558	-0.195084
	1.03424	-0.46316		1.05502	-0.426719		1.06085	0.223047		1.06408	-0.087555		1.02858	-0.198255
	1.03725	-0.46907		1.05809	-0.43246		1.06393	0.222232		1.06718	-0.085812		1.03157	-0.195677
	1.04025	-0.471134		1.06115	-0.428353		1.06702	0.226859		1.07027	-0.086473		1.03456	-0.193772
	1.04326	-0.473495		1.06422	-0.426629		1.0701	0.235015		1.07336	-0.085088		1.03755	-0.190419
	1.04627	-0.469411		1.06729	-0.429247		1.07319	0.23321		1.07646	-0.079123		1.04054	-0.186201
	1.04928	-0.472856		1.07036	-0.430785		1.07627	0.229258		1.07955	-0.072161		1.04354	-0.187067
	1.05229	-0.477362		1.07342	-0.43885		1.07936	0.222291		1.08264	-0.073492		1.04653	-0.195041
	1.0553	-0.477583		1.07649	-0.440251		1.08244	0.223492		1.08574	-0.069144		1.04952	-0.195127
	1.0583	-0.475208		1.07956	-0.440575		1.08553	0.228919		1.08883	-0.058693		1.05251	-0.19235
	1.06131	-0.482474		1.08263	-0.439897		1.08861	0.23405		1.09192	-0.05534		1.0555	-0.189216
	1.06432	-0.489014		1.0857	-0.440506		1.0917	0.235949		1.09502	-0.050398		1.0585	-0.17984
	1.06733	-0.491645		1.08876	-0.441983		1.09478	0.240719		1.09811	-0.041608		1.06149	-0.194977
	1.07034	-0.479006		1.09183	-0.450492		1.09787	0.242327		1.1012	-0.031731		1.06448	-0.199467
	1.07335	-0.472281		1.0949	-0.457449		1.10095	0.237554		1.1043	-0.019646		1.06747	-0.197542
	1.07635	-0.470347		1.09797	-0.459577		1.10404	0.236285		1.10739	-0.008388		1.07047	-0.198112
	1.07936	-0.473195		1.10103	-0.457092		1.10712	0.23341		1.11048	-0.00843		1.07346	-0.201698
	1.08237	-0.475803		1.1041	-0.461153		1.11021	0.221453		1.11358	0.002255		1.07645	-0.203719
	1.08538	-0.474868		1.10717	-0.458435		1.11329	0.224714		1.11667	0.006335		1.07944	-0.209134
	1.08839	-0.479263		1.11024	-0.459249		1.11637	0.231667		1.11976	0.006086		1.08244	-0.219433
	1.0914	-0.479139		1.1133	-0.458217		1.11946	0.237331		1.12285	0.009388		1.08543	-0.220531
	1.09441	-0.47356		1.11637	-0.450558		1.12254	0.242149		1.12595	0.009919		1.08842	-0.224184
	1.09741	-0.469704		1.11944	-0.449621		1.12563	0.239209		1.12904	-0.00386		1.09141	-0.228166
	1.10042	-0.469928		1.12251	-0.447779		1.12871	0.235154		1.13213	-0.004692		1.0944	-0.229317
	1.10343	-0.46598		1.12557	-0.441692		1.1318	0.231916		1.13523	-0.00311		1.09739	-0.22136
	1.10644	-0.462301		1.12864	-0.427109		1.13488	0.22712		1.13832	-0.002561		1.10039	-0.227157
	1.10945	-0.472763		1.13171	-0.422799		1.13797	0.228089		1.14142	-0.004457		1.10338	-0.222757
	1.11245	-0.491905		1.13478	-0.415894		1.14105	0.239493		1.14451	-0.009005		1.10637	-0.224583
	1.11546	-0.496608		1.13784	-0.407109		1.14414	0.242557		1.1476	-0.019022		1.10936	-0.228762
	1.11847	-0.498732		1.14091	-0.399826		1.14722	0.242436		1.1507	-0.024292		1.11236	-0.235017
	1.12148	-0.499874		1.14398	-0.391932		1.15031	0.245258		1.15379	-0.026953		1.11535	-0.241312
	1.12449	-0.497767		1.14705	-0.392096		1.15339	0.2517		1.15688	-0.040648		1.11834	-0.247038
	1.1275	-0.500352		1.15011	-0.38705		1.15648	0.244677		1.15997	-0.040456		1.12133	-0.247453
	1.13051	-0.502711		1.15318	-0.380558		1.15956	0.233157		1.16307	-0.039962		1.12433	-0.241638
	1.13351	-0.503992		1.15625	-0.381792		1.16265	0.222231		1.16616	-0.037334		1.12732	-0.244007
	1.13652	-0.510284		1.15932	-0.380654		1.16573	0.216325		1.16925	-0.022844		1.13031	-0.248387
	1.13953	-0.51745		1.16239	-0.387138		1.16882	0.218926		1.17235	-0.018138		1.1333	-0.258423
	1.14254	-0.526038		1.16545	-0.391949		1.1719	0.217489		1.17544	-0.010162		1.13629	-0.268062
	1.14555	-0.536432		1.16852	-0.401702		1.17499	0.219584		1.17854	-0.0055		1.13929	-0.284733
	1.14856	-0.54487		1.17159	-0.414268		1.17807	0.22181		1.18163	-0.007292		1.14228	-0.293127
	1.15156	-0.539954		1.17466	-0.416264		1.18115	0.206203		1.18472	0.001252		1.14527	-0.287948
	1.15457	-0.540408		1.17772	-0.424672		1.18424	0.195363		1.18781	0.005185		1.14826	-0.291482
	1.15758	-0.541448		1.18079	-0.432919		1.18732	0.193033		1.19091	0.006607		1.15125	-0.298998
	1.16059	-0.536866		1.18386	-0.441665		1.19041	0.188731		1.194	0.004852		1.15425	-0.30427
	1.1636	-0.532072		1.18693	-0.449373		1.19349	0.180216		1.19709	0.009443		1.15724	-0.305676
	1.16661	-0.534841		1.18999	-0.454611		1.19658	0.173353		1.20019	0.018804		1.16023	-0.306558
	1.16962	-0.534056		1.19306	-0.467587		1.19966	0.173676		1.20328	0.01638		1.16322	-0.308197
	1.17262	-0.532069		1.19613	-0.471221		1.20275	0.174883		1.20637	0.014575		1.16622	-0.311316
	1.17563	-0.532234		1.1992	-0.469186		1.20583	0.176417		1.20947	0.005344		1.16921	-0.313383
	1.17864	-0.531008		1.20226	-0.469767		1.20892	0.178036		1.21256	-0.007112		1.1722	-0.315893
	1.18165	-0.529955		1.20533	-0.470608		1.212	0.173619		1.21565	-0.014967		1.17519	-0.313847
	1.18466	-0.528564		1.2084	-0.475555		1.21509	0.18175		1.21875	-0.020566		1.17818	-0.312762
	1.18766	-0.527457		1.21147	-0.475978		1.21817	0.175045		1.22184	-0.02502		1.18118	-0.308617
	1.19067	-0.522368		1.21453	-0.467663		1.22126	0.171993		1.22493	-0.039978		1.18417	-0.301808
	1.19368	-0.524641		1.2176	-0.466904		1.22434	0.174732		1.22803	-0.051904		1.18716	-0.313341
	1.19669	-0.525748		1.22067	-0.462866		1.22743	0.176903		1.23112	-0.054958		1.19015	-0.309737
	1.1997	-0.526626		1.22374	-0.460194		1.23051	0.185585		1.23421	-0.044908		1.19314	-0.30123
	1.20271	-0.529824		1.2268	-0.457753		1.2336	0.191375		1.23731	-0.042981		1.19614	-0.290582
	1.20572	-0.533811		1.22987	-0.453084		1.23668	0.192457		1.2404	-0.043939		1.19913	-0.292135
	1.20872	-0.533126		1.23294	-0.449494		1.23977	0.197382		1.24349	-0.036966		1.20212	-0.289859
	1.21173	-0.533067		1.23601	-0.443316		1.24285	0.211885		1.24659	-0.031867		1.20511	-0.28922
	1.21474	-0.538618		1.23908	-0.443988		1.24594	0.216505		1.24968	-0.037425		1.20811	-0.294557
	1.21775	-0.544408		1.24214	-0.448547		1.24902	0.218361		1.25277	-0.031758		1.2111	-0.298225
	1.22076	-0.547113		1.24521	-0.447605		1.25211	0.223037		1.25587	-0.019505		1.21409	-0.295181
	1.22377	-0.54715		1.24828	-0.445115		1.25519	0.219981		1.25896	-0.019302		1.21708	-0.291955
	1.22677	-0.547894		1.25135	-0.444937		1.25828	0.212319		1.26205	-0.023438		1.22007	-0.29102
	1.22978	-0.546353		1.25441	-0.453117		1.26136	0.212367		1.26515	-0.017219		1.22307	-0.287654
	1.23279	-0.547716		1.25748	-0.4603		1.26445	0.215792		1.26824	-0.013657		1.22606	-0.298516
	1.2358	-0.547985		1.26055	-0.459052		1.26753	0.223462		1.27133	-0.012156		1.22905	-0.297919
	1.23881	-0.548924		1.26362	-0.455376		1.27062	0.233714		1.27443	-0.014358		1.23204	-0.297828
	1.24182	-0.551406		1.26668	-0.451174		1.2737	0.236717		1.27752	-0.012901		1.23504	-0.305791
	1.24483	-0.552597		1.26975	-0.4501		1.27679	0.24363		1.28061	-0.012845		1.23803	-0.319179
	1.24783	-0.552882		1.27282	-0.451782		1.27987	0.247034		1.28371	-0.018974		1.24102	-0.319161
	1.25084	-0.551739		1.27589	-0.450572		1.28295	0.242622		1.2868	-0.01363		1.24401	-0.323536
	1.25385	-0.547047		1.27896	-0.455879		1.28604	0.234163		1.28989	-0.004726		1.247	-0.330673
	1.25686	-0.547207		1.28202	-0.450166		1.28912	0.235534		1.29299	0.008582		1.25	-0.33493
	1.25987	-0.549662		1.28509	-0.443619		1.29221	0.231317		1.29608	0.002224		1.25299	-0.338763
	1.26287	-0.553844		1.28816	-0.443651		1.29529	0.233769		1.29917	-0.000259		1.25598	-0.338729
	1.26588	-0.555754		1.29123	-0.434264		1.29838	0.234145		1.30227	-0.000736		1.25897	-0.329692
	1.26889	-0.561865		1.29429	-0.423378		1.30146	0.234152		1.30536	0.004482		1.26197	-0.321114
	1.2719	-0.562847		1.29736	-0.414109		1.30455	0.231188		1.30845	0.009695		1.26496	-0.317759
	1.27491	-0.56395		1.30043	-0.407686		1.30763	0.227522		1.31155	0.012631		1.26795	-0.307822
	1.27792	-0.566474		1.3035	-0.403324		1.31072	0.219763		1.31464	0.01572		1.27094	-0.305509
	1.28093	-0.567953		1.30656	-0.397925		1.3138	0.209523		1.31773	0.020035		1.27393	-0.314327
	1.28393	-0.571186		1.30963	-0.391575		1.31689	0.202054		1.32083	0.010672		1.27693	-0.312311
	1.28694	-0.568976		1.3127	-0.384552		1.31997	0.202115		1.32392	0.013542		1.27992	-0.3093
	1.28995	-0.566961		1.31577	-0.380408		1.32306	0.202185		1.32701	0.004103		1.28291	-0.312348
	1.29296	-0.571435		1.31883	-0.372192		1.32614	0.20365		1.33011	-0.005736		1.2859	-0.315537
	1.29597	-0.580735		1.3219	-0.369755		1.32923	0.204372		1.3332	-0.014273		1.28889	-0.317094
	1.29898	-0.572653		1.32497	-0.374754		1.33231	0.205675		1.33629	-0.025312		1.29189	-0.317557
	1.30198	-0.566486		1.32804	-0.373222		1.3354	0.205836		1.33939	-0.02568		1.29488	-0.319997
	1.30499	-0.567758		1.3311	-0.367191		1.33848	0.215466		1.34248	-0.016697		1.29787	-0.328768
	1.308	-0.573032		1.33417	-0.371306		1.34157	0.221689		1.34557	-0.013078		1.30086	-0.340534
	1.31101	-0.564758		1.33724	-0.379119		1.34465	0.218779		1.34867	-0.018842		1.30385	-0.346219
	1.31402	-0.566188		1.34031	-0.386468		1.34773	0.221243		1.35176	-0.024356		1.30685	-0.355261
	1.31703	-0.568584		1.34337	-0.390853		1.35082	0.218072		1.35485	-0.020829		1.30984	-0.365487
	1.32004	-0.571496		1.34644	-0.39444		1.3539	0.215653		1.35794	-0.024068		1.31283	-0.374738
	1.32304	-0.566702		1.34951	-0.400297		1.35699	0.212636		1.36104	-0.024103		1.31582	-0.378393
	1.32605	-0.561556		1.35258	-0.409098		1.36007	0.210931		1.36413	-0.022216		1.31882	-0.389176
	1.32906	-0.570335		1.35564	-0.412368		1.36316	0.122566		1.36722	-0.017761		1.32181	-0.395544
	1.33207	-0.578575		1.35871	-0.413258		1.36624	-0.00217		1.37032	-0.013762		1.3248	-0.397017
	1.33508	-0.580081		1.36178	-0.417535		1.36933	-0.00579		1.37341	-0.015797		1.32779	-0.392601
	1.33808	-0.576849		1.36485	-0.41235		1.37241	-0.009503		1.37651	-0.019074		1.33079	-0.379648
	1.34109	-0.58379		1.36792	-0.413676		1.3755	-0.01174		1.3796	-0.020444		1.33378	-0.369962
	1.3441	-0.588909		1.37098	-0.420665		1.37858	-0.017303		1.38269	-0.022912		1.33677	-0.369142
	1.34711	-0.590896		1.37405	-0.42343		1.38167	-0.023926		1.38579	-0.034591		1.33976	-0.369127
	1.35012	-0.59592		1.37712	-0.424923		1.38475	-0.019902		1.38888	-0.038418		1.34275	-0.375189
	1.35313	-0.60645		1.38019	-0.410158		1.38784	-0.01909		1.39197	-0.033935		1.34575	-0.378895
	1.35614	-0.613564		1.38325	-0.404876		1.39092	-0.023545		1.39506	-0.023306		1.34874	-0.372954
	1.35914	-0.613021		1.38632	-0.407588		1.39401	-0.026265		1.39816	-0.02676		1.35173	-0.367225
	1.36215	-0.607115		1.38939	-0.399658		1.39709	-0.026067		1.40125	-0.032932		1.35472	-0.359117
	1.36516	-0.608289		1.39246	-0.40379		1.40018	-0.022784		1.40434	-0.038414		1.35771	-0.348386
	1.36817	-0.610193		1.39552	-0.397145		1.40326	-0.028539		1.40744	-0.045431		1.36071	-0.335083
	1.37118	-0.609564		1.39859	-0.39497		1.40635	-0.040726		1.41053	-0.054401		1.3637	-0.319354
	1.37419	-0.609421		1.40166	-0.395499		1.40943	-0.030947		1.41362	-0.057091		1.36669	-0.317088
	1.37719	-0.611746		1.40473	-0.398032		1.41252	-0.026856		1.41672	-0.053035		1.36968	-0.321736
	1.3802	-0.621718		1.40779	-0.40586		1.4156	-0.03361		1.41981	-0.050153		1.37268	-0.332322
	1.38321	-0.628871		1.41086	-0.401439		1.41869	-0.039926		1.4229	-0.053593		1.37567	-0.337702
	1.38622	-0.632519		1.41393	-0.400618		1.42177	-0.033514		1.426	-0.05955		1.37866	-0.337742
	1.38923	-0.630053		1.417	-0.398717		1.42485	-0.035003		1.42909	-0.059384		1.38165	-0.336478
	1.39224	-0.629925		1.42006	-0.397721		1.42794	-0.037906		1.43218	-0.063368		1.38464	-0.330985
	1.39524	-0.628383		1.42313	-0.409009		1.43102	-0.039048		1.43528	-0.075683		1.38764	-0.334305
	1.39825	-0.626275		1.4262	-0.409819		1.43411	-0.03763		1.43837	-0.081428		1.39063	-0.345506
	1.40126	-0.628391		1.42927	-0.418319		1.4372	-0.038092		1.44146	-0.079593		1.39362	-0.349668
	1.40427	-0.632981		1.43234	-0.428537		1.44028	-0.036836		1.44456	-0.068152		1.39661	-0.350129
	1.40728	-0.638601		1.4354	-0.432578		1.44336	-0.040162		1.44765	-0.064251		1.3996	-0.349925
	1.41029	-0.63415		1.43847	-0.42856		1.44645	-0.039159		1.45074	-0.066785		1.4026	-0.354676
	1.41329	-0.62436		1.44154	-0.422079		1.44953	-0.036421		1.45384	-0.066932		1.40559	-0.363228
	1.4163	-0.617456		1.44461	-0.418025		1.45262	-0.041094		1.45693	-0.060191		1.40858	-0.364531
	1.41931	-0.610472		1.44767	-0.411113		1.4557	-0.033501		1.46002	-0.059376		1.41157	-0.367243
	1.42232	-0.606563		1.45074	-0.401531		1.45879	-0.025206		1.46312	-0.053644		1.41457	-0.369389
	1.42533	-0.606424		1.45381	-0.395058		1.46187	-0.02609		1.46621	-0.043822		1.41756	-0.363317
	1.42834	-0.606758		1.45688	-0.39213		1.46496	-0.023673		1.4693	-0.042909		1.42055	-0.3548
	1.43135	-0.609629		1.45994	-0.39399		1.46804	-0.015187		1.4724	-0.023795		1.42354	-0.352701
	1.43435	-0.607102		1.46301	-0.388586		1.47113	-0.008412		1.47549	-0.012583		1.42653	-0.359275
	1.43736	-0.6066		1.46608	-0.385931		1.47421	-0.008647		1.47858	-0.005547		1.42953	-0.369348
	1.44037	-0.603962		1.46915	-0.378769		1.4773	-0.012145		1.48168	0.002617		1.43252	-0.370785
	1.44338	-0.601732		1.47222	-0.367657		1.48038	-0.011185		1.48477	-0.005536		1.43551	-0.373442
	1.44639	-0.604994		1.47528	-0.363345		1.48347	-0.006131		1.48786	-0.007317		1.4385	-0.377681
	1.4494	-0.602811		1.47835	-0.36115		1.48655	-0.009136		1.49096	0.007923		1.44149	-0.382303
	1.4524	-0.607281		1.48142	-0.370224		1.48964	-0.014317		1.49405	0.018128		1.44449	-0.3829
	1.45541	-0.615323		1.48449	-0.372963		1.49272	-0.015558		1.49714	0.016431		1.44748	-0.387618
	1.45842	-0.62325		1.48755	-0.378279		1.49581	-0.017497		1.50024	0.011282		1.45047	-0.391912
	1.46143	-0.631828		1.49062	-0.381269		1.49889	-0.024423		1.50333	0.007903		1.45346	-0.393916
	1.46444	-0.632393		1.49369	-0.386295		1.50198	-0.02357		1.50642	0.001661		1.45646	-0.401204
	1.46745	-0.631025		1.49676	-0.384057		1.50506	-0.029858		1.50952	0.007466		1.45945	-0.409057
	1.47045	-0.622055		1.49982	-0.374032		1.50815	-0.039489		1.51261	0.007552		1.46244	-0.413666
	1.47346	-0.620302		1.50289	-0.370887		1.51123	-0.044317		1.5157	-0.008808		1.46543	-0.415645
	1.47647	-0.618965		1.50596	-0.373856		1.51432	-0.040628		1.5188	-0.015709		1.46843	-0.411017
	1.47948	-0.620141		1.50903	-0.374615		1.5174	-0.030332		1.52189	-0.02932		1.47142	-0.406255
	1.48249	-0.625712		1.51209	-0.384463		1.52049	-0.024766		1.52498	-0.031273		1.47441	-0.410435
	1.4855	-0.632877		1.51516	-0.38648		1.52357	-0.02626		1.52808	-0.035706		1.4774	-0.417944
	1.4885	-0.630354		1.51823	-0.383454		1.52665	-0.029986		1.53117	-0.045816		1.48039	-0.420064
	1.49151	-0.632074		1.5213	-0.378352		1.52974	-0.025152		1.53426	-0.062996		1.48338	-0.427276
	1.49452	-0.638591		1.52436	-0.381036		1.53282	-0.02381		1.53736	-0.072481		1.48638	-0.431832
	1.49753	-0.639206		1.52743	-0.378586		1.53591	-0.022175		1.54045	-0.079465		1.48937	-0.426795
	1.50054	-0.637464		1.5305	-0.37219		1.53899	-0.020344		1.54354	-0.078593		1.49236	-0.422031
	1.50355	-0.637056		1.53357	-0.367497		1.54208	-0.01812		1.54663	-0.068044		1.49535	-0.417211
	1.50656	-0.636974		1.53663	-0.364927		1.54516	-0.018749		1.54973	-0.070928		1.49835	-0.41025
	1.50956	-0.63365		1.5397	-0.372985		1.54825	-0.014885		1.55282	-0.08276		1.50134	-0.414982
	1.51257	-0.642231		1.54277	-0.377536		1.55133	-0.012229		1.55591	-0.082276		1.50433	-0.42494
	1.51558	-0.641262		1.54584	-0.375394		1.55442	-0.017018		1.55901	-0.074965		1.50732	-0.425538
	1.51859	-0.643305		1.5489	-0.366635		1.5575	-0.019529		1.5621	-0.071657		1.51032	-0.431334
	1.5216	-0.647083		1.55197	-0.357573		1.56059	-0.010605		1.56519	-0.071697		1.51331	-0.434425
	1.5246	-0.640317		1.55504	-0.350913		1.56367	-0.001397		1.56829	-0.069777		1.5163	-0.431931
	1.52761	-0.634191		1.55811	-0.342479		1.56676	0.004306		1.57138	-0.070631		1.51929	-0.428823
	1.53062	-0.638733		1.56118	-0.332572		1.56984	0.009683		1.57448	-0.06815		1.52228	-0.422872
	1.53363	-0.643573		1.56424	-0.331201		1.57293	0.0089		1.57757	-0.051483		1.52528	-0.414998
	1.53664	-0.645453		1.56731	-0.322544		1.57601	0.0029		1.58066	-0.047713		1.52827	-0.417911
	1.53965	-0.652803		1.57038	-0.320564		1.5791	0.001806		1.58376	-0.042014		1.53126	-0.420562
	1.54266	-0.657199		1.57345	-0.320946		1.58218	0.003488		1.58685	-0.044744		1.53425	-0.42696
	1.54566	-0.657002		1.57651	-0.318295		1.58527	0.003905		1.58994	-0.049201		1.53724	-0.432879
	1.54867	-0.659137		1.57958	-0.317622		1.58835	0.000268		1.59303	-0.051403		1.54024	-0.436751
	1.55168	-0.664423		1.58265	-0.311674		1.59143	0.001459		1.59613	-0.048757		1.54323	-0.439827
	1.55469	-0.668373		1.58572	-0.306501		1.59452	0.00765		1.59922	-0.055584		1.54622	-0.437772
	1.5577	-0.671679		1.58878	-0.306191		1.5976	0.005094		1.60231	-0.057058		1.54921	-0.43257
	1.56071	-0.66963		1.59185	-0.308283		1.60069	-0.000873		1.60541	-0.052541		1.55221	-0.422825
	1.56371	-0.669398		1.59492	-0.306874		1.60377	-0.01938		1.6085	-0.055013		1.5552	-0.422342
	1.56672	-0.675371		1.59799	-0.308355		1.60686	-0.026175		1.61159	-0.058254		1.55819	-0.426501
	1.56973	-0.676887		1.60105	-0.313195		1.60994	-0.027922		1.61469	-0.060003		1.56118	-0.428895
	1.57274	-0.674643		1.60412	-0.315298		1.61303	-0.024582		1.61778	-0.06988		1.56417	-0.437284
	1.57575	-0.670434		1.60719	-0.317675		1.61611	-0.020743		1.62087	-0.074775		1.56717	-0.44073
	1.57876	-0.660195		1.61026	-0.32357		1.6192	-0.018975		1.62397	-0.071566		1.57016	-0.443314
	1.58177	-0.650917		1.61332	-0.325658		1.62228	-0.020817		1.62706	-0.079477		1.57315	-0.448787
	1.58477	-0.650548		1.61639	-0.325414		1.62537	-0.021647		1.63015	-0.085925		1.57614	-0.446822
	1.58778	-0.653753		1.61946	-0.330043		1.62845	-0.019738		1.63325	-0.088196		1.57913	-0.445088
	1.59079	-0.65493		1.62253	-0.328022		1.63154	-0.014952		1.63634	-0.085553		1.58213	-0.442653
	1.5938	-0.657646		1.6256	-0.330052		1.63462	-0.023537		1.63943	-0.07073		1.58512	-0.438784
	1.59681	-0.656857		1.62866	-0.332438		1.63771	-0.023457		1.64253	-0.060628		1.58811	-0.441763
	1.59981	-0.657387		1.63173	-0.336504		1.64079	-0.019707		1.64562	-0.0614		1.5911	-0.456699
	1.60282	-0.662923		1.6348	-0.335468		1.64388	-0.020927		1.64871	-0.056409		1.5941	-0.46656
	1.60583	-0.661489		1.63787	-0.334853		1.64696	-0.020116		1.65181	-0.049787		1.59709	-0.462961
	1.60884	-0.661863		1.64093	-0.337865		1.65005	-0.023637		1.6549	-0.045492		1.60008	-0.461521
	1.61185	-0.665801		1.644	-0.34343		1.65313	-0.027504		1.65799	-0.036128		1.60307	-0.464518
	1.61486	-0.671244		1.64707	-0.344499		1.65622	-0.026624		1.66109	-0.028296		1.60607	-0.468771
	1.61787	-0.671326		1.65014	-0.340833		1.6593	-0.025199		1.66418	-0.025878		1.60906	-0.473339
	1.62087	-0.6796		1.6532	-0.33462		1.66239	-0.023695		1.66727	-0.024801		1.61205	-0.469601
	1.62388	-0.683649		1.65627	-0.332228		1.66547	-0.021231		1.67037	-0.022824		1.61504	-0.464612
	1.62689	-0.681954		1.65934	-0.327054		1.66856	-0.018776		1.67346	-0.020104		1.61803	-0.461022
	1.6299	-0.680514		1.66241	-0.320555		1.67164	-0.019701		1.67655	-0.018503		1.62102	-0.459509
	1.63291	-0.678639		1.66548	-0.32052		1.67473	-0.02057		1.67965	-0.031107		1.62402	-0.465907
	1.63592	-0.678878		1.66854	-0.318394		1.67781	-0.015723		1.68274	-0.04779		1.62701	-0.471262
	1.63892	-0.681935		1.67161	-0.312146		1.6809	-0.017515		1.68583	-0.055675		1.63	-0.471295
	1.64193	-0.680081		1.67468	-0.310402		1.68398	-0.017957		1.68893	-0.061652		1.63299	-0.470758
	1.64494	-0.680094		1.67775	-0.312226		1.68706	-0.016083		1.69202	-0.066682		1.63599	-0.467686
	1.64795	-0.681181		1.68081	-0.313396		1.69015	-0.014086		1.69511	-0.068931		1.63898	-0.470978
	1.65096	-0.679497		1.68388	-0.308543		1.69323	-0.014238		1.69821	-0.068796		1.64197	-0.469844
	1.65397	-0.679571		1.68695	-0.305972		1.69632	-0.021722		1.7013	-0.078582		1.64496	-0.466707
	1.65698	-0.681307		1.69002	-0.305569		1.6994	-0.027707		1.70439	-0.086361		1.64796	-0.462868
	1.65998	-0.684793		1.69308	-0.309164		1.70249	-0.02711		1.70749	-0.088026		1.65095	-0.457877
	1.66299	-0.686813		1.69615	-0.307612		1.70557	-0.029784		1.71058	-0.085905		1.65394	-0.457884
	1.666	-0.692628		1.69922	-0.304739		1.70866	-0.020908		1.71367	-0.072572		1.65693	-0.459819
	1.66901	-0.702032		1.70229	-0.304437		1.71174	-0.016538		1.71677	-0.065233		1.65992	-0.466604
	1.67202	-0.700242		1.70535	-0.309192		1.71483	-0.019275		1.71986	-0.055351		1.66292	-0.472497
	1.67502	-0.699484		1.70842	-0.311396		1.71791	-0.023875		1.72295	-0.043829		1.66591	-0.469463
	1.67803	-0.692008		1.71149	-0.316972		1.721	-0.023936		1.72605	-0.04566		1.6689	-0.467249
	1.68104	-0.677157		1.71456	-0.317804		1.72408	-0.025292		1.72914	-0.033384		1.67189	-0.467096
	1.68405	-0.676711		1.71762	-0.314331		1.72717	-0.020893		1.73223	-0.030334		1.67488	-0.467141
	1.68706	-0.674469		1.72069	-0.308277		1.73025	-0.012035		1.73533	-0.029266		1.67788	-0.468882
	1.69007	-0.677833		1.72376	-0.305982		1.73334	-0.005609		1.73842	-0.029118		1.68087	-0.468896
	1.69308	-0.67801		1.72683	-0.304099		1.73642	-0.004544		1.74151	-0.01616		1.68386	-0.46874
	1.69608	-0.672509		1.72989	-0.30073		1.73951	-0.001629		1.74461	0.00205		1.68685	-0.460873
	1.69909	-0.66321		1.73296	-0.294318		1.74259	0.002341		1.7477	0.003133		1.68985	-0.450824
	1.7021	-0.663396		1.73603	-0.290527		1.74568	0.012639		1.75079	0.004821		1.69284	-0.445007
	1.70511	-0.663562		1.7391	-0.292534		1.74876	0.009724		1.75388	0.003684		1.69583	-0.446158
	1.70812	-0.658145		1.74216	-0.297117		1.75185	-0.01289		1.75698	0.001062		1.69882	-0.446673
	1.71113	-0.655207		1.74523	-0.29438		1.75493	-0.020657		1.76007	-0.009749		1.70181	-0.44834
	1.71413	-0.656393		1.7483	-0.288771		1.75802	-0.016087		1.76317	-0.022257		1.70481	-0.446924
	1.71714	-0.655207		1.75137	-0.281987		1.7611	-0.009415		1.76626	-0.023927		1.7078	-0.445298
	1.72015	-0.664796		1.75444	-0.279106		1.76418	-0.01533		1.76935	-0.029431		1.71079	-0.443583
	1.72316	-0.67966		1.7575	-0.270453		1.76727	-0.0146		1.77245	-0.033109		1.71378	-0.433085
	1.72617	-0.687372		1.76057	-0.265464		1.77035	-0.020817		1.77554	-0.034499		1.71677	-0.433543
	1.72918	-0.687143		1.76364	-0.274351		1.77344	-0.026083		1.77863	-0.033251		1.71977	-0.438705
	1.73218	-0.683245		1.76671	-0.276929		1.77652	-0.029599		1.78173	-0.036833		1.72276	-0.434985
	1.73519	-0.688006		1.76977	-0.276537		1.77961	-0.028786		1.78482	-0.042265		1.72575	-0.44038
	1.7382	-0.695927		1.77284	-0.27269		1.78269	-0.021381		1.78791	-0.056226		1.72874	-0.447225
	1.74121	-0.705048		1.77591	-0.264146		1.78578	-0.029173		1.791	-0.058264		1.73174	-0.458101
	1.74422	-0.708272		1.77898	-0.255639		1.78886	-0.036789		1.7941	-0.068416		1.73473	-0.468771
	1.74723	-0.707436		1.78205	-0.252722		1.79195	-0.035004		1.79719	-0.081926		1.73772	-0.472843
	1.75023	-0.697383		1.78511	-0.250787		1.79503	-0.028908		1.80028	-0.085424		1.74071	-0.469582
	1.75324	-0.688579		1.78818	-0.242556		1.79812	-0.030696		1.80338	-0.076498		1.7437	-0.45639
	1.75625	-0.691136		1.79125	-0.232196		1.8012	-0.042459		1.80647	-0.073725		1.7467	-0.447916
	1.75926	-0.695803		1.79432	-0.230684		1.80429	-0.045415		1.80957	-0.071667		1.74969	-0.447626
	1.76227	-0.689491		1.79738	-0.228214		1.80737	-0.043381		1.81266	-0.075724		1.75268	-0.452326
	1.76528	-0.687986		1.80045	-0.238919		1.81046	-0.043743		1.81575	-0.078152		1.75567	-0.46135
	1.76829	-0.684553		1.80352	-0.228637		1.81354	-0.052348		1.81884	-0.080895		1.75866	-0.458365
	1.77129	-0.685185		1.80659	-0.210429		1.81663	-0.054963		1.82194	-0.08196		1.76166	-0.459996
	1.7743	-0.691282		1.80965	-0.206533		1.81971	-0.049286		1.82503	-0.093116		1.76465	-0.471944
	1.77731	-0.687568		1.81272	-0.208728		1.8228	-0.050598		1.82812	-0.096009		1.76764	-0.468641
	1.78032	-0.684797		1.81579	-0.218571		1.82588	-0.062081		1.83122	-0.092786		1.77063	-0.463385
	1.78333	-0.684904		1.81886	-0.226411		1.82897	-0.062975		1.83431	-0.09385		1.77363	-0.454009
	1.78634	-0.68277		1.82192	-0.228434		1.83205	-0.064185		1.8374	-0.092744		1.77662	-0.450332
	1.78934	-0.682831		1.82499	-0.225542		1.83513	-0.066763		1.8405	-0.092645		1.77961	-0.456802
	1.79235	-0.69616		1.82806	-0.221891		1.83822	-0.065133		1.84359	-0.097359		1.7826	-0.465051
	1.79536	-0.70275		1.83113	-0.228749		1.8413	-0.059009		1.84668	-0.100784		1.7856	-0.470369
	1.79837	-0.706165		1.83419	-0.230473		1.84439	-0.05686		1.84978	-0.105795		1.78859	-0.46871
	1.80138	-0.707458		1.83726	-0.225673		1.84747	-0.058115		1.85287	-0.103189		1.79158	-0.459929
	1.80439	-0.712467		1.84033	-0.220431		1.85056	-0.058332		1.85596	-0.094534		1.79457	-0.456275
	1.80739	-0.713806		1.8434	-0.219121		1.85364	-0.058335		1.85906	-0.085544		1.79756	-0.459197
	1.8104	-0.719488		1.84647	-0.226191		1.85673	-0.056922		1.86215	-0.088367		1.80056	-0.460385
	1.81341	-0.725188		1.84953	-0.228051		1.85981	-0.060947		1.86524	-0.093492		1.80355	-0.454937
	1.81642	-0.725402		1.8526	-0.222188		1.8629	-0.059882		1.86834	-0.092876		1.80654	-0.446126
	1.81943	-0.724565		1.85567	-0.215833		1.86598	-0.056108		1.87143	-0.092919		1.80953	-0.448673
	1.82244	-0.71929		1.85874	-0.21043		1.86907	-0.051005		1.87452	-0.088665		1.81252	-0.462943
	1.82544	-0.717228		1.8618	-0.206843		1.87215	-0.0397		1.87762	-0.082776		1.81552	-0.475206
	1.82845	-0.723357		1.86487	-0.202934		1.87524	-0.028679		1.88071	-0.079538		1.81851	-0.479247
	1.83146	-0.727748		1.86794	-0.202968		1.87832	-0.026795		1.8838	-0.066857		1.8215	-0.479997
	1.83447	-0.731171		1.87101	-0.205065		1.88141	-0.034604		1.8869	-0.063636		1.82449	-0.488278
	1.83748	-0.735056		1.87407	-0.208129		1.88449	-0.046206		1.88999	-0.062469		1.82749	-0.501866
	1.84049	-0.732453		1.87714	-0.213603		1.88758	-0.048329		1.89308	-0.061426		1.83048	-0.517931
	1.8435	-0.72753		1.88021	-0.215552		1.89066	-0.050857		1.89618	-0.057872		1.83347	-0.536383
	1.8465	-0.724973		1.88328	-0.212777		1.89375	-0.054149		1.89927	-0.066156		1.83646	-0.538109
	1.84951	-0.722717		1.88634	-0.199021		1.89683	-0.055867		1.90236	-0.05421		1.83945	-0.528965
	1.85252	-0.723868		1.88941	-0.187163		1.89992	-0.052282		1.90546	-0.040092		1.84245	-0.533827
	1.85553	-0.720457		1.89248	-0.182843		1.903	-0.057899		1.90855	-0.033844		1.84544	-0.544322
	1.85854	-0.718699		1.89555	-0.18317		1.90609	-0.064872		1.91164	-0.032938		1.84843	-0.556816
	1.86155	-0.720643		1.89861	-0.180385		1.90917	-0.069618		1.91474	-0.034196		1.85142	-0.564456
	1.86455	-0.723129		1.90168	-0.17858		1.91226	-0.073325		1.91783	-0.034957		1.85441	-0.565669
	1.86756	-0.724265		1.90475	-0.178441		1.91534	-0.082413		1.92092	-0.035507		1.85741	-0.565468
	1.87057	-0.723117		1.90782	-0.175313		1.91843	-0.08126		1.92402	-0.043291		1.8604	-0.562643
	1.87358	-0.727795		1.91088	-0.171124		1.92151	-0.074094		1.92711	-0.055686		1.86339	-0.552218
	1.87659	-0.730236		1.91395	-0.169883		1.9246	-0.067774		1.9302	-0.051946		1.86638	-0.535849
	1.8796	-0.726019		1.91702	-0.162267		1.92768	-0.066544		1.9333	-0.04978		1.86938	-0.532839
	1.8826	-0.726351		1.92009	-0.155848		1.93076	-0.061163		1.93639	-0.056684		1.87237	-0.529116
	1.88561	-0.733466		1.92315	-0.152242		1.93385	-0.056844		1.93948	-0.064205		1.87536	-0.521287
	1.88862	-0.740298		1.92622	-0.155464		1.93693	-0.054152		1.94258	-0.055876		1.87835	-0.52219
	1.89163	-0.743676		1.92929	-0.163698		1.94002	-0.05563		1.94567	-0.054016		1.88134	-0.534526
	1.89464	-0.74188		1.93236	-0.165605		1.9431	-0.057225		1.94876	-0.053736		1.88434	-0.536676
	1.89765	-0.746278		1.93543	-0.166651		1.94619	-0.0489		1.95186	-0.056504		1.88733	-0.537993
	1.90065	-0.752091		1.93849	-0.166964		1.94927	-0.044013		1.95495	-0.059677		1.89032	-0.538454
	1.90366	-0.756034		1.94156	-0.165711		1.95236	-0.043265		1.95804	-0.060755		1.89331	-0.53602
	1.90667	-0.755466		1.94463	-0.155419		1.95544	-0.042712		1.96114	-0.065321		1.8963	-0.538985
	1.90968	-0.749331		1.9477	-0.150135		1.95853	-0.043048		1.96423	-0.065248		1.8993	-0.542325
	1.91269	-0.744812		1.95076	-0.153686		1.96161	-0.047778		1.96732	-0.063825		1.90229	-0.544686
	1.9157	-0.741481		1.95383	-0.15905		1.9647	-0.054562		1.97042	-0.064843		1.90528	-0.551594
	1.91871	-0.740933		1.9569	-0.158109		1.96778	-0.056381		1.97351	-0.065267		1.90827	-0.563049
	1.92171	-0.747328		1.95997	-0.1573		1.97087	-0.059361		1.9766	-0.06413		1.91127	-0.558739
	1.92472	-0.752667		1.96303	-0.158894		1.97395	-0.062579		1.97969	-0.056878		1.91426	-0.556126
	1.92773	-0.752879		1.9661	-0.162948		1.97704	-0.059692		1.98279	-0.058991		1.91725	-0.556813
	1.93074	-0.749456		1.96917	-0.159302		1.98012	-0.057482		1.98588	-0.072713		1.92024	-0.555067
	1.93375	-0.747386		1.97224	-0.159279		1.98321	-0.055994		1.98897	-0.080807		1.92324	-0.550629
	1.93676	-0.74668		1.97531	-0.154919		1.98629	-0.056872		1.99207	-0.087065		1.92623	-0.542693
	1.93976	-0.745921		1.97837	-0.147704		1.98938	-0.053511		1.99516	-0.090273		1.92922	-0.530144
	1.94277	-0.745914		1.98144	-0.138794		1.99246	-0.043509		1.99825	-0.090875		1.93221	-0.522479
	1.94578	-0.745901		1.98451	-0.13988		1.99555	-0.0442		2.00135	-0.080324		1.9352	-0.521769
	1.94879	-0.751792		1.98758	-0.145141		1.99863	-0.050028		2.00444	-0.069282		1.9382	-0.518214
	1.9518	-0.757036		1.99064	-0.143672		2.00171	-0.054194		2.00753	-0.056896		1.94119	-0.516815
	1.9548	-0.755102		1.99371	-0.138939		2.0048	-0.051913		2.01063	-0.048778		1.94418	-0.519195
	1.95781	-0.750955		1.99678	-0.130821		2.00788	-0.042889		2.01372	-0.052874		1.94717	-0.51719
	1.96082	-0.744762		1.99985	-0.131055		2.01097	-0.039529		2.01681	-0.056489		1.95016	-0.516608
	1.96383	-0.739336		2.00291	-0.136977		2.01405	-0.03932		2.01991	-0.059502		1.95316	-0.520685
	1.96684	-0.733018		2.00598	-0.137025		2.01714	-0.04231		2.023	-0.068475		1.95615	-0.523758
	1.96985	-0.727831		2.00905	-0.135331		2.02022	-0.050605		2.02609	-0.071252		1.95914	-0.522261
	1.97286	-0.728287		2.01212	-0.1317		2.02331	-0.052582		2.02919	-0.078122		1.96213	-0.525338
	1.97586	-0.716766		2.01518	-0.132497		2.02639	-0.049881		2.03228	-0.080682		1.96513	-0.526551
	1.97887	-0.715046		2.01825	-0.133652		2.02948	-0.052307		2.03537	-0.069138		1.96812	-0.528512
	1.98188	-0.714689		2.02132	-0.138667		2.03256	-0.059259		2.03847	-0.065594		1.97111	-0.527238
	1.98489	-0.712302		2.02439	-0.140205		2.03565	-0.06277		2.04156	-0.072605		1.9741	-0.521932
	1.9879	-0.717739		2.02745	-0.139196		2.03873	-0.056555		2.04465	-0.076372		1.97709	-0.518432
	1.99091	-0.715762		2.03052	-0.145583		2.04182	-0.052169		2.04775	-0.076186		1.98009	-0.520077
	1.99391	-0.718021		2.03359	-0.146912		2.0449	-0.054352		2.05084	-0.081672		1.98308	-0.518346
	1.99692	-0.721889		2.03666	-0.1483		2.04799	-0.060992		2.05393	-0.079673		1.98607	-0.506199
	1.99993	-0.723151		2.03972	-0.142959		2.05107	-0.061991		2.05703	-0.080243		1.98906	-0.505585
	2.00294	-0.724227		2.04279	-0.143391		2.05416	-0.060931		2.06012	-0.078215		1.99205	-0.506921
	2.00595	-0.722554		2.04586	-0.140975		2.05724	-0.061815		2.06321	-0.067081		1.99505	-0.507892
	2.00896	-0.724437		2.04893	-0.140941		2.06033	-0.055705		2.06631	-0.055521		1.99804	-0.511436
	2.01197	-0.724655		2.05199	-0.144719		2.06341	-0.05108		2.0694	-0.04764		2.00103	-0.521751
	2.01497	-0.721082		2.05506	-0.151769		2.0665	-0.045097		2.07249	-0.046766		2.00402	-0.530245
	2.01798	-0.725695		2.05813	-0.152579		2.06958	-0.04895		2.07559	-0.052649		2.00701	-0.536658
	2.02099	-0.723409		2.0612	-0.149325		2.07267	-0.051391		2.07868	-0.058716		2.01001	-0.540129
	2.024	-0.723238		2.06427	-0.144669		2.07575	-0.055335		2.08177	-0.0488		2.013	-0.546945
	2.02701	-0.719373		2.06733	-0.140342		2.07884	-0.065461		2.08487	-0.050611		2.01599	-0.557424
	2.03002	-0.713313		2.0704	-0.135893		2.08192	-0.069818		2.08796	-0.060124		2.01898	-0.562466
	2.03302	-0.711559		2.07347	-0.137571		2.08501	-0.067294		2.09105	-0.066249		2.02198	-0.558591
	2.03603	-0.710211		2.07654	-0.137886		2.08809	-0.06261		2.09415	-0.067775		2.02497	-0.563307
	2.03904	-0.715018		2.0796	-0.141938		2.09117	-0.062788		2.09724	-0.063735		2.02796	-0.578756
	2.04205	-0.723085		2.08267	-0.148438		2.09426	-0.057734		2.10033	-0.062702		2.03095	-0.583861
	2.04506	-0.725757		2.08574	-0.14282		2.09734	-0.058198		2.10343	-0.072044		2.03395	-0.582421
	2.04807	-0.727137		2.08881	-0.136326		2.10043	-0.058385		2.10652	-0.079957		2.03694	-0.586451
	2.05107	-0.729334		2.09187	-0.134968		2.10351	-0.056493		2.10961	-0.07956		2.03993	-0.58923
	2.05408	-0.73165		2.09494	-0.133191		2.1066	-0.061789		2.11271	-0.080028		2.04292	-0.588774
	2.05709	-0.736825		2.09801	-0.126524		2.10968	-0.07002		2.1158	-0.080232		2.04591	-0.585962
	2.0601	-0.743672		2.10108	-0.123795		2.11277	-0.072848		2.11889	-0.078629		2.04891	-0.579221
	2.06311	-0.745368		2.10414	-0.127498		2.11585	-0.076345		2.12199	-0.079001		2.0519	-0.581102
	2.06612	-0.744595		2.10721	-0.132906		2.11894	-0.075605		2.12508	-0.088319		2.05489	-0.58561
	2.06912	-0.750079		2.11028	-0.139982		2.12202	-0.078815		2.12817	-0.090148		2.05788	-0.583732
	2.07213	-0.752635		2.11335	-0.144429		2.12511	-0.078764		2.13127	-0.092909		2.06087	-0.577595
	2.07514	-0.759994		2.11641	-0.137258		2.12819	-0.078101		2.13436	-0.09545		2.06387	-0.571755
	2.07815	-0.766451		2.11948	-0.138546		2.13128	-0.071745		2.13745	-0.098824		2.06686	-0.567028
	2.08116	-0.764582		2.12255	-0.13805		2.13436	-0.072032		2.14055	-0.10528		2.06985	-0.562524
	2.08417	-0.760709		2.12562	-0.13529		2.13745	-0.073922		2.14364	-0.10131		2.07284	-0.558728
	2.08717	-0.762986		2.12869	-0.135151		2.14053	-0.068509		2.14673	-0.101554		2.07584	-0.553734
	2.09018	-0.764001		2.13175	-0.134715		2.14362	-0.072168		2.14983	-0.111317		2.07883	-0.546624
	2.09319	-0.762713		2.13482	-0.129714		2.1467	-0.073949		2.15292	-0.11971		2.08182	-0.541769
	2.0962	-0.762828		2.13789	-0.126002		2.14979	-0.075647		2.15601	-0.110739		2.08481	-0.536568
	2.09921	-0.762429		2.14096	-0.122518		2.15287	-0.075786		2.15911	-0.106558		2.0878	-0.533191
	2.10222	-0.762998		2.14402	-0.122999		2.15596	-0.068279		2.1622	-0.109468		2.0908	-0.533382
	2.10522	-0.76809		2.14709	-0.118392		2.15904	-0.059926		2.16529	-0.109893		2.09379	-0.53297
	2.10823	-0.769928		2.15016	-0.111246		2.16213	-0.050915		2.16839	-0.106583		2.09678	-0.531444
	2.11124	-0.770553		2.15323	-0.108403		2.16521	-0.052563		2.17148	-0.098152		2.09977	-0.529935
	2.11425	-0.769988		2.15629	-0.104136		2.1683	-0.056232		2.17457	-0.09395		2.10277	-0.539506
	2.11726	-0.764331		2.15936	-0.10133		2.17138	-0.060842		2.17767	-0.087359		2.10576	-0.551284
	2.12027	-0.754617		2.16243	-0.093729		2.17447	-0.063297		2.18076	-0.072668		2.10875	-0.556985
	2.12328	-0.753291		2.1655	-0.089328		2.17755	-0.061692		2.18385	-0.066388		2.11174	-0.563901
	2.12628	-0.75481		2.16857	-0.083863		2.18063	-0.064352		2.18695	-0.073383		2.11473	-0.566894
	2.12929	-0.756269		2.17163	-0.070768		2.18372	-0.067647		2.19004	-0.075428		2.11773	-0.57389
	2.1323	-0.762984		2.1747	-0.070688		2.1868	-0.067735		2.19313	-0.076163		2.12072	-0.580206
	2.13531	-0.768124		2.17777	-0.072328		2.18989	-0.063258		2.19623	-0.078774		2.12371	-0.58699
	2.13832	-0.77171		2.18084	-0.071098		2.19297	-0.058081		2.19932	-0.077553		2.1267	-0.592457
	2.14133	-0.774391		2.1839	-0.067727		2.19606	-0.059486		2.20241	-0.075741		2.12969	-0.592689
	2.14433	-0.773869		2.18697	-0.067099		2.19914	-0.068113		2.20551	-0.075956		2.13269	-0.58685
	2.14734	-0.771148		2.19004	-0.069821		2.20223	-0.080017		2.2086	-0.074869		2.13568	-0.574668
	2.15035	-0.770835		2.19311	-0.0676		2.20531	-0.075329		2.21169	-0.072785		2.13867	-0.567312
	2.15336	-0.764673		2.19617	-0.065116		2.2084	-0.07037		2.21479	-0.07199		2.14166	-0.567012
	2.15637	-0.756635		2.19924	-0.056796		2.21148	-0.066258		2.21788	-0.07058		2.14466	-0.561378
	2.15938	-0.759399		2.20231	-0.054981		2.21457	-0.062909		2.22097	-0.082645		2.14765	-0.55769
	2.16239	-0.767526		2.20538	-0.053275		2.21765	-0.062938		2.22406	-0.090355		2.15064	-0.551845
	2.16539	-0.767768		2.20844	-0.054383		2.22074	-0.059701		2.22716	-0.090878		2.15363	-0.547958
	2.1684	-0.767724		2.21151	-0.066219		2.22382	-0.057071		2.23025	-0.089277		2.15662	-0.552764
	2.17141	-0.770755		2.21458	-0.081027		2.22691	-0.056102		2.23334	-0.092852		2.15962	-0.551071
	2.17442	-0.764119		2.21765	-0.078111		2.22999	-0.056994		2.23644	-0.095781		2.16261	-0.54199
	2.17743	-0.762221		2.22071	-0.07236		2.23308	-0.059326		2.23953	-0.101442		2.1656	-0.536119
	2.18044	-0.764037		2.22378	-0.066986		2.23616	-0.056855		2.24262	-0.104839		2.16859	-0.535239
	2.18344	-0.769323		2.22685	-0.069508		2.23925	-0.051047		2.24572	-0.100112		2.17158	-0.539985
	2.18645	-0.772685		2.22992	-0.072424		2.24233	-0.046037		2.24881	-0.102839		2.17458	-0.552723
	2.18946	-0.774332		2.23299	-0.073483		2.24541	-0.043151		2.2519	-0.105337		2.17757	-0.567945
	2.19247	-0.77922		2.23605	-0.071086		2.2485	-0.046152		2.255	-0.109546		2.18056	-0.579708
	2.19548	-0.790342		2.23912	-0.075272		2.25158	-0.048241		2.25809	-0.118281		2.18355	-0.586619
	2.19848	-0.801461		2.24219	-0.081788		2.25467	-0.050182		2.26118	-0.114849		2.18655	-0.592791
	2.20149	-0.794004		2.24525	-0.085031		2.25775	-0.053396		2.26428	-0.104183		2.18954	-0.597043
	2.2045	-0.788925		2.24832	-0.087856		2.26084	-0.055133		2.26737	-0.103081		2.19253	-0.595785
	2.20751	-0.78625		2.25139	-0.084646		2.26392	-0.059965		2.27046	-0.104006		2.19552	-0.598751
	2.21052	-0.779798		2.25446	-0.076649		2.26701	-0.063001		2.27356	-0.09517		2.19851	-0.596357
	2.21353	-0.778396		2.25753	-0.07135		2.27009	-0.06212		2.27665	-0.086111		2.20151	-0.593514
	2.21654	-0.781693		2.26059	-0.070117		2.27318	-0.059932		2.27974	-0.083359		2.2045	-0.590322
	2.21954	-0.784892		2.26366	-0.078782		2.27626	-0.053911		2.28284	-0.075906		2.20749	-0.590306
	2.22255	-0.786416		2.26673	-0.079021		2.27935	-0.058066		2.28593	-0.064496		2.21048	-0.5851
	2.22556	-0.782551		2.2698	-0.074622		2.28243	-0.061752		2.28902	-0.066765		2.21347	-0.57875
	2.22857	-0.782614		2.27286	-0.066415		2.28552	-0.060121		2.29212	-0.067792		2.21647	-0.575197
	2.23158	-0.783245		2.27593	-0.072813		2.2886	-0.060061		2.29521	-0.074286		2.21946	-0.574035
	2.23459	-0.783457		2.279	-0.069587		2.29169	-0.05259		2.2983	-0.069574		2.22245	-0.568339
	2.23759	-0.784024		2.28207	-0.063112		2.29477	-0.049047		2.3014	-0.062461		2.22544	-0.56056
	2.2406	-0.782171		2.28513	-0.062648		2.29786	-0.049852		2.30449	-0.065313		2.22844	-0.558105
	2.24361	-0.791377		2.2882	-0.058901		2.30094	-0.055303		2.30758	-0.064095		2.23143	-0.5603
	2.24662	-0.794627		2.29127	-0.051012		2.30403	-0.057025		2.31068	-0.054463		2.23442	-0.569909
	2.24963	-0.800812		2.29434	-0.048175		2.30711	-0.055712		2.31377	-0.061798		2.23741	-0.568948
	2.25264	-0.807616		2.2974	-0.048329		2.3102	-0.052573		2.31686	-0.070108		2.2404	-0.568099
	2.25564	-0.807271		2.30047	-0.046438		2.31328	-0.048893		2.31996	-0.065809		2.2434	-0.576121
	2.25865	-0.806252		2.30354	-0.042891		2.31637	-0.052327		2.32305	-0.058025		2.24639	-0.587065
	2.26166	-0.800944		2.30661	-0.041961		2.31945	-0.05988		2.32614	-0.069912		2.24938	-0.591131
	2.26467	-0.797636		2.30967	-0.039486		2.32254	-0.048269		2.32924	-0.075504		2.25237	-0.595938
	2.26768	-0.800012		2.31274	-0.037636		2.32562	-0.046622		2.33233	-0.075202		2.25537	-0.598152
	2.27069	-0.797801		2.31581	-0.036705		2.3287	-0.045357		2.33542	-0.072673		2.25836	-0.599246
	2.2737	-0.795026		2.31888	-0.02128		2.33179	-0.044941		2.33852	-0.068523		2.26135	-0.588963
	2.2767	-0.792086		2.32195	-0.015486		2.33487	-0.052149		2.34161	-0.07015		2.26434	-0.582699
	2.27971	-0.790897		2.32501	-0.008095		2.33796	-0.052645		2.3447	-0.073389		2.26733	-0.587335
	2.28272	-0.792608		2.32808	-0.003711		2.34104	-0.049318		2.3478	-0.082885		2.27033	-0.580426
	2.28573	-0.797023		2.33115	-0.000435		2.34413	-0.050443		2.35089	-0.093801		2.27332	-0.573123
	2.28874	-0.799		2.33422	-0.004515		2.34721	-0.053185		2.35398	-0.086039		2.27631	-0.561138
	2.29175	-0.796831		2.33728	-0.003933		2.3503	-0.055375		2.35708	-0.071919		2.2793	-0.550777
	2.29475	-0.79918		2.34035	-0.000222		2.35338	-0.063802		2.36017	-0.067244		2.28229	-0.550517
	2.29776	-0.798945		2.34342	0.007082		2.35647	-0.066749		2.36326	-0.075437		2.28529	-0.548383
	2.30077	-0.800317		2.34649	0.007202		2.35955	-0.063169		2.36636	-0.078859		2.28828	-0.549725
	2.30378	-0.800733		2.34955	0.003503		2.36264	-0.059894		2.36945	-0.080687		2.29127	-0.550852
	2.30679	-0.798988		2.35262	0.000612		2.36572	-0.061266		2.37254	-0.084923		2.29426	-0.550258
	2.3098	-0.7949		2.35569	0.003981		2.36881	-0.062149		2.37564	-0.090771		2.29726	-0.560226
	2.3128	-0.793586		2.35876	0.005654		2.37189	-0.068862		2.37873	-0.096804		2.30025	-0.556255
	2.31581	-0.793222		2.36183	0.00063		2.37498	-0.073321		2.38182	-0.107421		2.30324	-0.562605
	2.31882	-0.794367		2.36489	-0.00379		2.37806	-0.074591		2.38492	-0.115562		2.30623	-0.574315
	2.32183	-0.796338		2.36796	-0.004601		2.38115	-0.07913		2.38801	-0.119593		2.30923	-0.57406
	2.32484	-0.795328		2.37103	-0.003217		2.38423	-0.082575		2.3911	-0.123658		2.31222	-0.580128
	2.32785	-0.788648		2.3741	-6.1e-05		2.38732	-0.082345		2.39419	-0.126691		2.31521	-0.579965
	2.33086	-0.78291		2.37716	0.002503		2.3904	-0.075588		2.39729	-0.131868		2.3182	-0.580325
	2.33386	-0.787062		2.38023	0.003641		2.39349	-0.064722		2.40038	-0.129182		2.32119	-0.588371
	2.33687	-0.786788		2.3833	0.001349		2.39657	-0.056568		2.40347	-0.121525		2.32419	-0.590119
	2.33988	-0.784874		2.38637	0.001323		2.39966	-0.056266		2.40657	-0.122389		2.32718	-0.593214
	2.34289	-0.780393		2.38943	-0.001424		2.40274	-0.059597		2.40966	-0.115266		2.33017	-0.593526
	2.3459	-0.785831		2.3925	0.003216		2.40583	-0.059173		2.41276	-0.110729		2.33316	-0.590734
	2.3489	-0.788552		2.39557	0.000289		2.40891	-0.066869		2.41585	-0.10533		2.33615	-0.585949
	2.35191	-0.791163		2.39864	-0.003827		2.412	-0.067956		2.41894	-0.103452		2.33915	-0.57636
	2.35492	-0.795281		2.4017	-0.005286		2.41508	-0.067341		2.42204	-0.098925		2.34214	-0.58053
	2.35793	-0.800909		2.40477	-0.007928		2.41817	-0.067225		2.42513	-0.087534		2.34513	-0.581954
	2.36094	-0.802112		2.40784	-0.007819		2.42125	-0.065513		2.42822	-0.072983		2.34812	-0.577647
	2.36395	-0.79841		2.41091	-0.008233		2.42433	-0.065907		2.43132	-0.063048		2.35112	-0.572672
	2.36696	-0.800485		2.41398	-0.006477		2.42742	-0.060934		2.43441	-0.061275		2.35411	-0.571032
	2.36996	-0.805911		2.41704	0.003625		2.4305	-0.063147		2.4375	-0.06294		2.3571	-0.575394
	2.37297	-0.807606		2.42011	0.008323		2.43359	-0.070748		2.4406	-0.069905		2.36009	-0.57528
	2.37598	-0.810296		2.42318	0.013612		2.43667	-0.079213		2.44369	-0.08629		2.36308	-0.569325
	2.37899	-0.814257		2.42625	0.014256		2.43976	-0.082641		2.44678	-0.091559		2.36608	-0.564772
	2.382	-0.823843		2.42931	0.01239		2.44284	-0.078506		2.44987	-0.103654		2.36907	-0.556791
	2.38501	-0.833449		2.43238	0.021541		2.44593	-0.081445		2.45297	-0.115883		2.37206	-0.546361
	2.38801	-0.832288		2.43545	0.025014		2.44901	-0.086412		2.45606	-0.119682		2.37505	-0.548898
	2.39102	-0.829419		2.43852	0.029382		2.4521	-0.082736		2.45915	-0.117587		2.37805	-0.559955
	2.39403	-0.827487		2.44158	0.032856		2.45518	-0.083091		2.46225	-0.115306		2.38104	-0.56815
	2.39704	-0.827207		2.44465	0.037616		2.45827	-0.081688		2.46534	-0.121286		2.38403	-0.573565
	2.40005	-0.821379		2.44772	0.033317		2.46135	-0.082526		2.46843	-0.131604		2.38702	-0.576995
	2.40306	-0.819872		2.45079	0.034923		2.46444	-0.085811		2.47153	-0.132793		2.39001	-0.580385
	2.40606	-0.82056		2.45385	0.041066		2.46752	-0.082496		2.47462	-0.133812		2.39301	-0.587283
	2.40907	-0.820702		2.45692	0.039452		2.47061	-0.080665		2.47771	-0.132951		2.396	-0.591882
	2.41208	-0.826192		2.45999	0.030415		2.47369	-0.07514		2.48081	-0.127329		2.39899	-0.592255
	2.41509	-0.831941		2.46306	0.030187		2.47678	-0.068606		2.4839	-0.122094		2.40198	-0.597065
	2.4181	-0.822725		2.46612	0.026801		2.47986	-0.065023		2.48699	-0.122227		2.40497	-0.600917
	2.42111	-0.811671		2.46919	0.028989		2.48295	-0.060936		2.49009	-0.127133		2.40797	-0.604784
	2.42412	-0.812992		2.47226	0.027993		2.48603	-0.059945		2.49318	-0.128072		2.41096	-0.616303
	2.42712	-0.810339		2.47533	0.023147		2.48911	-0.054715		2.49627	-0.125753		2.41395	-0.631907
	2.43013	-0.811978		2.47839	0.024064		2.4922	-0.052578		2.49937	-0.121496		2.41694	-0.63456
	2.43314	-0.818502		2.48146	0.023002		2.49528	-0.053444		2.50246	-0.120197		2.41994	-0.631569
	2.43615	-0.823591		2.48453	0.019959		2.49837	-0.045221		2.50555	-0.121188		2.42293	-0.629787
	2.43916	-0.827128		2.4876	0.024654		2.50145	-0.042215		2.50865	-0.118586		2.42592	-0.632554
	2.44217	-0.836168		2.49066	0.040717		2.50454	-0.03759		2.51174	-0.124205		2.42891	-0.631965
	2.44517	-0.841279		2.49373	0.043435		2.50762	-0.034772		2.51483	-0.126714		2.4319	-0.628382
	2.44818	-0.84432		2.4968	0.041698		2.51071	-0.031345		2.51793	-0.112203		2.4349	-0.625956
	2.45119	-0.842174		2.49987	0.045167		2.51379	-0.031805		2.52102	-0.107544		2.43789	-0.63105
	2.4542	-0.835788		2.50293	0.048422		2.51688	-0.034271		2.52411	-0.10748		2.44088	-0.64009
	2.45721	-0.834673		2.506	0.051821		2.51996	-0.030957		2.52721	-0.107204		2.44387	-0.641685
	2.46022	-0.843179		2.50907	0.056845		2.52305	-0.023462		2.5303	-0.105424		2.44686	-0.640346
	2.46322	-0.848468		2.51214	0.062753		2.52613	-0.011558		2.53339	-0.086771		2.44986	-0.643006
	2.46623	-0.848206		2.51521	0.067104		2.52922	-0.010627		2.53649	-0.075857		2.45285	-0.635424
	2.46924	-0.846015		2.51827	0.069715		2.5323	-0.016045		2.53958	-0.069739		2.45584	-0.631154
	2.47225	-0.838963		2.52134	0.07481		2.53539	-0.015362		2.54267	-0.058559		2.45883	-0.632829
	2.47526	-0.832506		2.52441	0.078995		2.53847	-0.014427		2.54577	-0.062641		2.46183	-0.633902
	2.47827	-0.830838		2.52748	0.080715		2.54156	-0.021055		2.54886	-0.062674		2.46482	-0.629419
	2.48127	-0.829339		2.53054	0.077891		2.54464	-0.02187		2.55195	-0.057033		2.46781	-0.62448
	2.48428	-0.826395		2.53361	0.06808		2.54773	-0.014274		2.55505	-0.052786		2.4708	-0.625578
	2.48729	-0.825576		2.53668	0.068763		2.55081	-0.009487		2.55814	-0.061167		2.47379	-0.628683
	2.4903	-0.828749		2.53975	0.066074		2.5539	-0.012473		2.56123	-0.06724		2.47679	-0.630119
	2.49331	-0.834538		2.54281	0.064752		2.55698	-0.010977		2.56433	-0.071794		2.47978	-0.620788
	2.49632	-0.840013		2.54588	0.066198		2.56007	-0.014272		2.56742	-0.071525		2.48277	-0.611734
	2.49932	-0.841302		2.54895	0.072705		2.56315	-0.02504		2.57051	-0.068514		2.48576	-0.613163
	2.50233	-0.842646		2.55202	0.069234		2.56624	-0.039518		2.57361	-0.071718		2.48875	-0.618251
	2.50534	-0.846078		2.55509	0.070572		2.56932	-0.042208		2.5767	-0.072561		2.49175	-0.612921
	2.50835	-0.84677		2.55815	0.077315		2.5724	-0.038189		2.57979	-0.073661		2.49474	-0.617113
	2.51136	-0.85597		2.56122	0.082643		2.57549	-0.036998		2.58289	-0.086117		2.49773	-0.616271
	2.51437	-0.869206		2.56429	0.086072		2.57857	-0.044029		2.58598	-0.091725		2.50072	-0.609366
	2.51737	-0.879031		2.56736	0.088994		2.58166	-0.046336		2.58907	-0.091087		2.50372	-0.607634
	2.52038	-0.872001		2.57042	0.087493		2.58474	-0.043123		2.59217	-0.092102		2.50671	-0.613932
	2.52339	-0.87165		2.57349	0.089508		2.58783	-0.0323		2.59526	-0.095574		2.5097	-0.618334
	2.5264	-0.870412		2.57656	0.08985		2.59091	-0.036351		2.59835	-0.094623		2.51269	-0.620927
	2.52941	-0.867433		2.57963	0.0919		2.594	-0.033901		2.60145	-0.100216		2.51568	-0.622588
	2.53242	-0.868203		2.58269	0.099118		2.59708	-0.02898		2.60454	-0.104056		2.51868	-0.619089
	2.53543	-0.867514		2.58576	0.10461		2.60017	-0.02796		2.60763	-0.104148		2.52167	-0.62146
	2.53843	-0.866111		2.58883	0.100714		2.60325	-0.026969		2.61072	-0.11056		2.52466	-0.62549
	2.54144	-0.864108		2.5919	0.089455		2.60634	-0.021246		2.61382	-0.103986		2.52765	-0.627177
	2.54445	-0.859049		2.59496	0.088539		2.60942	-0.023251		2.61691	-0.105996		2.53065	-0.615918
	2.54746	-0.857737		2.59803	0.082483		2.61251	-0.026532		2.62	-0.117001		2.53364	-0.612231
	2.55047	-0.857471		2.6011	0.071563		2.61559	-0.027415		2.6231	-0.120626		2.53663	-0.607508
	2.55348	-0.855996		2.60417	0.062601		2.61868	-0.022333		2.62619	-0.121566		2.53962	-0.607461
	2.55648	-0.852496		2.60723	0.053583		2.62176	-0.019251		2.62928	-0.121354		2.54261	-0.604699
	2.55949	-0.84913		2.6103	0.049284		2.62485	-0.016509		2.63238	-0.121325		2.54561	-0.598531
	2.5625	-0.860246		2.61337	0.046335		2.62793	-0.013286		2.63547	-0.122515		2.5486	-0.59204
	2.56551	-0.861418		2.61644	0.046714		2.63102	-0.024802		2.63856	-0.126999		2.55159	-0.587742
	2.56852	-0.864455		2.61951	0.048283		2.6341	-0.021195		2.64166	-0.12579		2.55458	-0.579118
	2.57153	-0.867777		2.62257	0.041052		2.63719	-0.020622		2.64475	-0.127604		2.55757	-0.576314
	2.57453	-0.869411		2.62564	0.031934		2.64027	-0.020403		2.64784	-0.131513		2.56057	-0.579691
	2.57754	-0.872287		2.62871	0.028919		2.64336	-0.021643		2.65094	-0.135945		2.56356	-0.579664
	2.58055	-0.874812		2.63178	0.037409		2.64644	-0.018827		2.65403	-0.139597		2.56655	-0.574014
	2.58356	-0.879151		2.63484	0.052441		2.64953	-0.02301		2.65713	-0.152042		2.56954	-0.575285
	2.58657	-0.88411		2.63791	0.056646		2.65261	-0.026378		2.66022	-0.155019		2.57254	-0.582467
	2.58958	-0.88803		2.64098	0.061777		2.6557	-0.026655		2.66331	-0.154812		2.57553	-0.588239
	2.59259	-0.889762		2.64405	0.064341		2.65878	-0.028142		2.6664	-0.14774		2.57852	-0.594307
	2.59559	-0.887824		2.64711	0.071804		2.66187	-0.02287		2.6695	-0.146549		2.58151	-0.592327
	2.5986	-0.884619		2.65018	0.074852		2.66495	-0.018686		2.67259	-0.137829		2.58451	-0.585883
	2.60161	-0.884743		2.65325	0.081781		2.66803	-0.026568		2.67568	-0.131326		2.5875	-0.584036
	2.60462	-0.885979		2.65632	0.095452		2.67112	-0.032304		2.67878	-0.131043		2.59049	-0.58668
	2.60763	-0.886184		2.65938	0.096862		2.6742	-0.029663		2.68187	-0.130275		2.59348	-0.589649
	2.61063	-0.881311		2.66245	0.099057		2.67729	-0.034757		2.68496	-0.124305		2.59647	-0.590353
	2.61364	-0.878834		2.66552	0.100824		2.68037	-0.040373		2.68806	-0.121521		2.59947	-0.580059
	2.61665	-0.873957		2.66859	0.104493		2.68346	-0.039357		2.69115	-0.121856		2.60246	-0.568594
	2.61966	-0.873903		2.67165	0.110335		2.68654	-0.033845		2.69424	-0.123765		2.60545	-0.569114
	2.62267	-0.876072		2.67472	0.110628		2.68963	-0.026527		2.69734	-0.121658		2.60844	-0.577933
	2.62568	-0.873561		2.67779	0.106773		2.69271	-0.017892		2.70043	-0.118236		2.61143	-0.574797
	2.62869	-0.876677		2.68086	0.105496		2.6958	-0.011618		2.70352	-0.108339		2.61443	-0.575952
	2.63169	-0.876427		2.68392	0.105038		2.69888	-0.003866		2.70662	-0.10577		2.61742	-0.579217
	2.6347	-0.878344		2.68699	0.104576		2.70197	-0.003002		2.70971	-0.109486		2.62041	-0.576434
	2.63771	-0.881275		2.69006	0.109982		2.70505	-0.008664		2.7128	-0.103705		2.6234	-0.57986
	2.64072	-0.88695		2.69313	0.119758		2.70814	-0.010504		2.7159	-0.114629		2.6264	-0.594363
	2.64373	-0.884306		2.6962	0.116113		2.71122	-0.002797		2.71899	-0.114042		2.62939	-0.602461
	2.64674	-0.876374		2.69926	0.116831		2.71431	0.003185		2.72208	-0.108059		2.63238	-0.600465
	2.64974	-0.875152		2.70233	0.119228		2.71739	0.003588		2.72518	-0.100936		2.63537	-0.600292
	2.65275	-0.877023		2.7054	0.120053		2.72048	0.011149		2.72827	-0.101947		2.63836	-0.608713
	2.65576	-0.879652		2.70847	0.127047		2.72356	0.01414		2.73136	-0.103098		2.64136	-0.622192
	2.65877	-0.882187		2.71153	0.124744		2.72665	0.010046		2.73446	-0.096325		2.64435	-0.630141
	2.66178	-0.880806		2.7146	0.1203		2.72973	0.001161		2.73755	-0.090542		2.64734	-0.626069
	2.66479	-0.882974		2.71767	0.129774		2.73281	-0.009157		2.74064	-0.092302		2.65033	-0.617856
	2.66779	-0.883638		2.72074	0.125602		2.7359	-0.014637		2.74374	-0.089566		2.65333	-0.617518
	2.6708	-0.879801		2.7238	0.12639		2.73899	-0.017054		2.74683	-0.093358		2.65632	-0.61583
	2.67381	-0.879016		2.72687	0.129045		2.74207	-0.015623		2.74992	-0.082622		2.65931	-0.606713
	2.67682	-0.877782		2.72994	0.128885		2.74516	-0.013372		2.75302	-0.070854		2.6623	-0.60953
	2.67983	-0.868544		2.73301	0.125872		2.74824	-0.011113		2.75611	-0.072551		2.66529	-0.613298
	2.68284	-0.869318		2.73608	0.119011		2.75132	-0.011795		2.7592	-0.076132		2.66829	-0.61374
	2.68585	-0.879308		2.73914	0.113802		2.75441	-0.022642		2.7623	-0.077326		2.67128	-0.613169
	2.68885	-0.886912		2.74221	0.110494		2.75749	-0.026589		2.76539	-0.084094		2.67427	-0.607403
	2.69186	-0.8905		2.74528	0.102411		2.76058	-0.030777		2.76848	-0.087937		2.67726	-0.604892
	2.69487	-0.888494		2.74835	0.096551		2.76366	-0.036722		2.77158	-0.082493		2.68025	-0.605439
	2.69788	-0.877526		2.75141	0.099932		2.76675	-0.038158		2.77467	-0.077825		2.68325	-0.604232
	2.70089	-0.873156		2.75448	0.104247		2.76983	-0.037029		2.77776	-0.077195		2.68624	-0.60235
	2.7039	-0.874666		2.75755	0.097036		2.77292	-0.035032		2.78086	-0.07263		2.68923	-0.605055
	2.7069	-0.866881		2.76062	0.092744		2.776	-0.036771		2.78395	-0.074339		2.69222	-0.609844
	2.70991	-0.857287		2.76368	0.098368		2.77909	-0.043439		2.78704	-0.076479		2.69522	-0.616765
	2.71292	-0.849098		2.76675	0.102628		2.78217	-0.046331		2.79014	-0.078892		2.69821	-0.625337
	2.71593	-0.844076		2.76982	0.103324		2.78526	-0.045523		2.79323	-0.090214		2.7012	-0.635048
	2.71894	-0.849531		2.77289	0.10056		2.78834	-0.04351		2.79632	-0.09612		2.70419	-0.634286
	2.72195	-0.858875		2.77595	0.094315		2.79143	-0.041066		2.79942	-0.097632		2.70718	-0.632489
	2.72495	-0.854912		2.77902	0.094104		2.79451	-0.040092		2.80251	-0.096686		2.71018	-0.63034
	2.72796	-0.84845		2.78209	0.093172		2.7976	-0.036911		2.8056	-0.097797		2.71317	-0.627758
	2.73097	-0.84837		2.78516	0.102395		2.80068	-0.038892		2.8087	-0.10083		2.71616	-0.631622
	2.73398	-0.84626		2.78822	0.114633		2.80377	-0.040649		2.81179	-0.106572		2.71915	-0.628259
	2.73699	-0.850843		2.79129	0.116736		2.80685	-0.038584		2.81488	-0.107852		2.72214	-0.621021
	2.74	-0.861238		2.79436	0.106282		2.80994	-0.03356		2.81798	-0.109325		2.72514	-0.621757
	2.74301	-0.861975		2.79743	0.111906		2.81302	-0.034179		2.82107	-0.118831		2.72813	-0.623216
	2.74601	-0.861466		2.8005	0.118201		2.8161	-0.029999		2.82416	-0.118769		2.73112	-0.621912
	2.74902	-0.869941		2.80356	0.115346		2.81919	-0.021339		2.82726	-0.112421		2.73411	-0.620454
	2.75203	-0.884257		2.80663	0.117118		2.82227	-0.021943		2.83035	-0.103979		2.73711	-0.612587
	2.75504	-0.892719		2.8097	0.122447		2.82536	-0.034724		2.83344	-0.104508		2.7401	-0.605017
	2.75805	-0.896697		2.81277	0.126631		2.82844	-0.031533		2.83654	-0.102727		2.74309	-0.598552
	2.76105	-0.893196		2.81583	0.133884		2.83153	-0.027988		2.83963	-0.102156		2.74608	-0.592784
	2.76406	-0.89259		2.8189	0.144825		2.83461	-0.032711		2.84272	-0.104119		2.74907	-0.594907
	2.76707	-0.895791		2.82197	0.149872		2.8377	-0.03535		2.84581	-0.107429		2.75207	-0.59694
	2.77008	-0.896081		2.82504	0.150978		2.84078	-0.030179		2.84891	-0.109139		2.75506	-0.603222
	2.77309	-0.89308		2.8281	0.152245		2.84387	-0.017725		2.852	-0.107308		2.75805	-0.612265
	2.7761	-0.89748		2.83117	0.158837		2.84695	-0.010895		2.85509	-0.110369		2.76104	-0.621955
	2.7791	-0.901632		2.83424	0.166559		2.85004	-0.012641		2.85819	-0.11161		2.76403	-0.632097
	2.78211	-0.905036		2.83731	0.168247		2.85312	-0.015139		2.86128	-0.108766		2.76703	-0.631376
	2.78512	-0.904912		2.84037	0.157811		2.85621	-0.0165		2.86437	-0.105952		2.77002	-0.634059
	2.78813	-0.910464		2.84344	0.156566		2.85929	-0.022643		2.86747	-0.104913		2.77301	-0.640647
	2.79114	-0.91574		2.84651	0.156589		2.86238	-0.022752		2.87056	-0.122624		2.776	-0.645501
	2.79415	-0.919381		2.84958	0.150944		2.86546	-0.015098		2.87365	-0.130932		2.779	-0.654159
	2.79716	-0.921383		2.85264	0.145094		2.86855	-0.008863		2.87675	-0.134403		2.78199	-0.662371
	2.80016	-0.920512		2.85571	0.140311		2.87163	-0.02324		2.87984	-0.127328		2.78498	-0.671555
	2.80317	-0.922632		2.85878	0.133378		2.87472	-0.02768		2.88293	-0.129865		2.78797	-0.677363
	2.80618	-0.923317		2.86185	0.130008		2.8778	-0.028091		2.88603	-0.129096		2.79096	-0.675595
	2.80919	-0.923137		2.86491	0.139278		2.88089	-0.030665		2.88912	-0.127405		2.79396	-0.667814
	2.8122	-0.920307		2.86798	0.140817		2.88397	-0.036684		2.89221	-0.126914		2.79695	-0.656543
	2.81521	-0.919397		2.87105	0.141894		2.88706	-0.050104		2.89531	-0.125637		2.79994	-0.655006
	2.81821	-0.918363		2.87412	0.1456		2.89014	-0.059358		2.8984	-0.123281		2.80293	-0.65681
	2.82122	-0.916574		2.87718	0.140546		2.89323	-0.066975		2.90149	-0.122854		2.80592	-0.657417
	2.82423	-0.906948		2.88025	0.139995		2.89631	-0.068785		2.90459	-0.123267		2.80892	-0.658076
	2.82724	-0.911857		2.88332	0.141856		2.8994	-0.06736		2.90768	-0.123918		2.81191	-0.653619
	2.83025	-0.906388		2.88639	0.144289		2.90248	-0.070612		2.91077	-0.109588		2.8149	-0.655769
	2.83326	-0.901359		2.88946	0.148486		2.90557	-0.07843		2.91387	-0.103715		2.81789	-0.649197
	2.83627	-0.897407		2.89252	0.156376		2.90865	-0.08622		2.91696	-0.091704		2.82089	-0.646043
	2.83927	-0.898301		2.89559	0.157058		2.91173	-0.089843		2.92005	-0.093113		2.82388	-0.648681
	2.84228	-0.903205		2.89866	0.160091		2.91482	-0.085234		2.92315	-0.098035		2.82687	-0.648188
	2.84529	-0.907978		2.90173	0.1606		2.9179	-0.082917		2.92624	-0.096738		2.82986	-0.64557
	2.8483	-0.912598		2.90479	0.15028		2.92099	-0.08296		2.92933	-0.101836		2.83285	-0.644966
	2.85131	-0.917086		2.90786	0.138558		2.92407	-0.083292		2.93243	-0.102518		2.83585	-0.654199
	2.85432	-0.920922		2.91093	0.14539		2.92716	-0.083563		2.93552	-0.101923		2.83884	-0.661215
	2.85732	-0.923648		2.914	0.140416		2.93024	-0.079959		2.93861	-0.103221		2.84183	-0.654869
	2.86033	-0.924922		2.91706	0.139851		2.93333	-0.072834		2.94171	-0.111686		2.84482	-0.642683
	2.86334	-0.927707		2.92013	0.140941		2.93641	-0.068431		2.9448	-0.113057		2.84782	-0.634703
	2.86635	-0.938335		2.9232	0.144766		2.9395	-0.068741		2.94789	-0.108822		2.85081	-0.636613
	2.86936	-0.934918		2.92627	0.143083		2.94258	-0.069721		2.95099	-0.117719		2.8538	-0.643028
	2.87236	-0.931858		2.92934	0.142628		2.94567	-0.065858		2.95408	-0.129453		2.85679	-0.639834
	2.87537	-0.933707		2.9324	0.144125		2.94875	-0.061842		2.95717	-0.134445		2.85978	-0.641068
	2.87838	-0.93071		2.93547	0.15034		2.95184	-0.058671		2.96027	-0.145488		2.86278	-0.635464
	2.88139	-0.926796		2.93854	0.151898		2.95492	-0.057985		2.96336	-0.146203		2.86577	-0.632518
	2.8844	-0.92356		2.94161	0.154269		2.95801	-0.061224		2.96645	-0.14211		2.86876	-0.628846
	2.88741	-0.920908		2.94467	0.165769		2.96109	-0.0597		2.96955	-0.134129		2.87175	-0.632221
	2.89042	-0.918037		2.94774	0.172707		2.96418	-0.061742		2.97264	-0.129758		2.87474	-0.632116
	2.89342	-0.91664		2.95081	0.174054		2.96726	-0.065625		2.97573	-0.129149		2.87774	-0.627112
	2.89643	-0.921283		2.95388	0.167814		2.97035	-0.065534		2.97883	-0.130997		2.88073	-0.624926
	2.89944	-0.922748		2.95694	0.168354		2.97343	-0.062052		2.98192	-0.126737		2.88372	-0.626297
	2.90245	-0.920841		2.96001	0.176054		2.97652	-0.063816		2.98501	-0.117604		2.88671	-0.629365
	2.90546	-0.917394		2.96308	0.184515		2.9796	-0.063941		2.98811	-0.117084		2.88971	-0.629369
	2.90847	-0.914764		2.96615	0.18577		2.98269	-0.060445		2.9912	-0.11697		2.8927	-0.630238
	2.91147	-0.921482		2.96921	0.189897		2.98577	-0.052429		2.99429	-0.112315		2.89569	-0.628326
	2.91448	-0.92452		2.97228	0.191199		2.98886	-0.054734		2.99739	-0.108899		2.89868	-0.630123
	2.91749	-0.915511		2.97535	0.188201		2.99194	-0.057086		3.00048	-0.108252		2.90168	-0.638995
	2.9205	-0.912967		2.97842	0.185151		2.99502	-0.05752		3.00357	-0.103139		2.90467	-0.642967
	2.92351	-0.914206		2.98148	0.194607		2.99811	-0.052084		3.00667	-0.102422		2.90766	-0.637181
	2.92652	-0.91612		2.98455	0.197904		3.00119	-0.039901		3.00976	-0.108399		2.91065	-0.640388
	2.92952	-0.915972		2.98762	0.202198		3.00428	-0.037177		3.01285	-0.113547		2.91364	-0.637803
	2.93253	-0.918707		2.99069	0.20454		3.00736	-0.034462		3.01594	-0.114039		2.91664	-0.632827
	2.93554	-0.919745		2.99376	0.212826		3.01045	-0.034834		3.01904	-0.114832		2.91963	-0.636116
	2.93855	-0.916315		2.99682	0.218042		3.01353	-0.033843		3.02213	-0.109606		2.92262	-0.636571
	2.94156	-0.911526		2.99989	0.220119		3.01662	-0.028926		3.02522	-0.10851		2.92561	-0.635332
	2.94457	-0.902537		3.00296	0.221699		3.0197	-0.024039		3.02832	-0.109724		2.9286	-0.634615
	2.94758	-0.898862		3.00603	0.222768		3.02279	-0.027302		3.03141	-0.115702		2.9316	-0.631059
	2.95058	-0.896114		3.00909	0.22481		3.02587	-0.032552		3.0345	-0.120203		2.93459	-0.629877
	2.95359	-0.891271		3.01216	0.225277		3.02896	-0.026648		3.0376	-0.125212		2.93758	-0.63124
	2.9566	-0.891524		3.01523	0.226639		3.03204	-0.022616		3.04069	-0.129288		2.94057	-0.627406
	2.95961	-0.903934		3.0183	0.227134		3.03513	-0.027519		3.04379	-0.137107		2.94356	-0.623383
	2.96262	-0.912951		3.02136	0.229356		3.03821	-0.032521		3.04688	-0.143226		2.94656	-0.625651
	2.96563	-0.913614		3.02443	0.221629		3.0413	-0.044558		3.04997	-0.140017		2.94955	-0.6303
	2.96863	-0.915796		3.0275	0.213176		3.04438	-0.055177		3.05307	-0.128813		2.95254	-0.626907
	2.97164	-0.914259		3.03057	0.209227		3.04747	-0.054853		3.05616	-0.124749		2.95553	-0.62501
	2.97465	-0.915416		3.03363	0.207087		3.05055	-0.053602		3.05925	-0.126544		2.95853	-0.629707
	2.97766	-0.919676		3.0367	0.197628		3.05364	-0.055207		3.06235	-0.124736		2.96152	-0.629938
	2.98067	-0.925591		3.03977	0.194232		3.05672	-0.062338		3.06544	-0.127856		2.96451	-0.633008
	2.98368	-0.939053		3.04284	0.191477		3.0598	-0.073141		3.06853	-0.132929		2.9675	-0.635403
	2.98668	-0.953239		3.0459	0.188457		3.06289	-0.079446		3.07163	-0.130297		2.9705	-0.630388
	2.98969	-0.963216		3.04897	0.187401		3.06597	-0.075724		3.07472	-0.120722		2.97349	-0.630749
	2.9927	-0.967183		3.05204	0.183829		3.06906	-0.082245		3.07781	-0.120974		2.97648	-0.619835
	2.99571	-0.963164		3.05511	0.182316		3.07214	-0.086218		3.0809	-0.118789		2.97947	-0.610618
	2.99872	-0.964975		3.05817	0.185494		3.07523	-0.085564		3.084	-0.114395		2.98246	-0.612647
	3.00173	-0.959412		3.06124	0.189854		3.07831	-0.078808		3.08709	-0.110952		2.98546	-0.610962
	3.00474	-0.960021		3.06431	0.199827		3.0814	-0.071252		3.09018	-0.106535		2.98845	-0.608974
	3.00774	-0.963619		3.06738	0.206733		3.08448	-0.066766		3.09328	-0.107921		2.99144	-0.606862
	3.01075	-0.964554		3.07044	0.210337		3.08757	-0.071727		3.09637	-0.111308		2.99443	-0.605339
	3.01376	-0.963873		3.07351	0.213483		3.09065	-0.07751		3.09946	-0.099172		2.99742	-0.603278
	3.01677	-0.96081		3.07658	0.219895		3.09374	-0.074426		3.10256	-0.09092		3.00042	-0.602198
	3.01978	-0.958837		3.07965	0.229382		3.09682	-0.072219		3.10565	-0.094547		3.00341	-0.602211
	3.02278	-0.951574		3.08272	0.23498		3.09991	-0.067562		3.10874	-0.099467		3.0064	-0.601323
	3.02579	-0.948668		3.08578	0.240712		3.10299	-0.062271		3.11184	-0.099427		3.00939	-0.604944
	3.0288	-0.94855		3.08885	0.242916		3.10608	-0.050373		3.11493	-0.100727		3.01239	-0.625927
	3.03181	-0.946221		3.09192	0.241971		3.10916	-0.049574		3.11802	-0.092763		3.01538	-0.632002
	3.03482	-0.947634		3.09499	0.241599		3.11225	-0.044805		3.12112	-0.086213		3.01837	-0.64012
	3.03783	-0.956713		3.09805	0.241298		3.11533	-0.037178		3.12421	-0.077801		3.02136	-0.6478
	3.04083	-0.95892		3.10112	0.241667		3.11842	-0.036649		3.1273	-0.071741		3.02435	-0.644972
	3.04384	-0.96282		3.10419	0.237314		3.1215	-0.039734		3.1304	-0.072422		3.02735	-0.648777
	3.04685	-0.958257		3.10726	0.226722		3.12459	-0.046962		3.13349	-0.075889		3.03034	-0.652468
	3.04986	-0.945731		3.11032	0.229598		3.12767	-0.045657		3.13658	-0.082411		3.03333	-0.655247
	3.05287	-0.94061		3.11339	0.23812		3.13076	-0.040181		3.13968	-0.093422		3.03632	-0.652811
	3.05588	-0.942561		3.11646	0.245722		3.13384	-0.035199		3.14277	-0.107588		3.03932	-0.654452
	3.05889	-0.941178		3.11953	0.246793		3.13693	-0.040745		3.14586	-0.106439		3.04231	-0.652515
	3.06189	-0.944428		3.1226	0.250227		3.14001	-0.039861		3.14896	-0.092442		3.0453	-0.648469
	3.0649	-0.949177		3.12566	0.249273		3.1431	-0.039681		3.15205	-0.085903		3.04829	-0.643322
	3.06791	-0.951882		3.12873	0.247877		3.14618	-0.048308		3.15514	-0.081562		3.05128	-0.640534
	3.07092	-0.954169		3.1318	0.249178		3.14927	-0.0563		3.15824	-0.081491		3.05428	-0.622995
	3.07393	-0.954217		3.13487	0.2573		3.15235	-0.053839		3.16133	-0.079796		3.05727	-0.614908
	3.07694	-0.953683		3.13793	0.268136		3.15543	-0.06828		3.16442	-0.084293		3.06026	-0.614765
	3.07994	-0.955359		3.141	0.269722		3.15852	-0.071513		3.16752	-0.092837		3.06325	-0.613121
	3.08295	-0.957862		3.14407	0.269681		3.1616	-0.071009		3.17061	-0.096257		3.06624	-0.614576
	3.08596	-0.957763		3.14714	0.273176		3.16469	-0.069026		3.1737	-0.100788		3.06924	-0.615377
	3.08897	-0.957656		3.1502	0.273802		3.16777	-0.061595		3.1768	-0.105726		3.07223	-0.617082
	3.09198	-0.967586		3.15327	0.264321		3.17086	-0.055117		3.17989	-0.110263		3.07522	-0.618877
	3.09499	-0.972834		3.15634	0.25551		3.17394	-0.056524		3.18298	-0.110742		3.07821	-0.626917
	3.098	-0.977682		3.15941	0.254881		3.17703	-0.054185		3.18608	-0.110117		3.08121	-0.631415
	3.101	-0.980317		3.16247	0.252611		3.18011	-0.047813		3.18917	-0.119732		3.0842	-0.63509
	3.10401	-0.982117		3.16554	0.246679		3.1832	-0.037458		3.19226	-0.120587		3.08719	-0.640524
	3.10702	-0.984003		3.16861	0.239999		3.18628	-0.030848		3.19536	-0.116987		3.09018	-0.645458
	3.11003	-0.97723		3.17168	0.238667		3.18937	-0.028114		3.19845	-0.122069		3.09317	-0.648896
	3.11304	-0.975808		3.17474	0.237591		3.19245	-0.030922		3.20154	-0.130208		3.09617	-0.662476
	3.11605	-0.979665		3.17781	0.227277		3.19554	-0.035084		3.20464	-0.12722		3.09916	-0.677804
	3.11905	-0.984645		3.18088	0.220168		3.19862	-0.030556		3.20773	-0.116456		3.10215	-0.674581
	3.12206	-0.980228		3.18395	0.220253		3.20171	-0.030728		3.21082	-0.107367		3.10514	-0.68095
	3.12507	-0.977555		3.18702	0.218183		3.20479	-0.028465		3.21392	-0.106044		3.10813	-0.682724
	3.12808	-0.98198		3.19008	0.217388		3.20788	-0.026346		3.21701	-0.090228		3.11113	-0.673071
	3.13109	-0.983322		3.19315	0.22749		3.21096	-0.023978		3.2201	-0.074458		3.11412	-0.673463
	3.1341	-0.980883		3.19622	0.240155		3.21405	-0.026729		3.2232	-0.067197		3.11711	-0.661041
	3.1371	-0.98084		3.19929	0.238791		3.21713	-0.02796		3.22629	-0.06763		3.1201	-0.65401
	3.14011	-0.981274		3.20235	0.238392		3.22022	-0.031146		3.22938	-0.065186		3.1231	-0.655202
	3.14312	-0.978338		3.20542	0.241589		3.2233	-0.040243		3.23248	-0.074057		3.12609	-0.65538
	3.14613	-0.97127		3.20849	0.251069		3.22639	-0.052922		3.23557	-0.080073		3.12908	-0.661401
	3.14914	-0.963418		3.21156	0.267749		3.22947	-0.050092		3.23866	-0.078761		3.13207	-0.660915
	3.15215	-0.964473		3.21462	0.276826		3.23256	-0.046287		3.24175	-0.081428		3.13506	-0.651805
	3.15515	-0.968851		3.21769	0.285328		3.23564	-0.042737		3.24485	-0.085282		3.13806	-0.642026
	3.15816	-0.970462		3.22076	0.295198		3.23872	-0.040789		3.24794	-0.096546		3.14105	-0.637895
	3.16117	-0.971741		3.22383	0.301631		3.24181	-0.034456		3.25103	-0.104917		3.14404	-0.64383
	3.16418	-0.976584		3.22689	0.305986		3.24489	-0.0308		3.25413	-0.105674		3.14703	-0.63479
	3.16719	-0.975742		3.22996	0.314488		3.24798	-0.034726		3.25722	-0.108589		3.15002	-0.629985
	3.1702	-0.972213		3.23303	0.319814		3.25106	-0.043211		3.26031	-0.121765		3.15302	-0.633133
	3.1732	-0.976752		3.2361	0.314399		3.25415	-0.047765		3.26341	-0.127083		3.15601	-0.63345
	3.17621	-0.97897		3.23916	0.310203		3.25723	-0.04148		3.2665	-0.122534		3.159	-0.648908
	3.17922	-0.975997		3.24223	0.306856		3.26032	-0.044431		3.26959	-0.115107		3.16199	-0.654411
	3.18223	-0.972823		3.2453	0.303102		3.2634	-0.045877		3.27269	-0.114643		3.16499	-0.651855
	3.18524	-0.976041		3.24837	0.299117		3.26649	-0.039647		3.27578	-0.105982		3.16798	-0.647125
	3.18825	-0.98682		3.25143	0.293873		3.26957	-0.032083		3.27888	-0.110523		3.17097	-0.636936
	3.19125	-0.995947		3.2545	0.287122		3.27266	-0.030883		3.28197	-0.107532		3.17396	-0.634101
	3.19426	-0.99711		3.25757	0.287107		3.27574	-0.027775		3.28506	-0.099495		3.17695	-0.633389
	3.19727	-0.994209		3.26064	0.288174		3.27883	-0.023629		3.28816	-0.09298		3.17995	-0.633432
	3.20028	-0.991069		3.2637	0.290235		3.28191	-0.026697		3.29125	-0.095521		3.18294	-0.631255
	3.20329	-0.984784		3.26677	0.298709		3.285	-0.032654		3.29434	-0.103488		3.18593	-0.635285
	3.2063	-0.978076		3.26984	0.300743		3.28808	-0.036621		3.29743	-0.1087		3.18892	-0.643884
	3.20931	-0.975527		3.27291	0.297413		3.29117	-0.039651		3.30053	-0.112038		3.19192	-0.650954
	3.21231	-0.977651		3.27598	0.297194		3.29425	-0.042865		3.30362	-0.11275		3.19491	-0.655671
	3.21532	-0.976103		3.27904	0.301467		3.29734	-0.050634		3.30671	-0.113924		3.1979	-0.649204
	3.21833	-0.969746		3.28211	0.302416		3.30042	-0.056704		3.30981	-0.118723		3.20089	-0.643825
	3.22134	-0.961175		3.28518	0.307461		3.3035	-0.05744		3.3129	-0.120261		3.20388	-0.647509
	3.22435	-0.952866		3.28825	0.311529		3.30659	-0.062236		3.31599	-0.125854		3.20688	-0.652301
	3.22736	-0.954098		3.29131	0.315947		3.30967	-0.074738		3.31909	-0.127208		3.20987	-0.662819
	3.23036	-0.950782		3.29438	0.328364		3.31276	-0.086673		3.32218	-0.123771		3.21286	-0.674742
	3.23337	-0.95002		3.29745	0.326275		3.31584	-0.092097		3.32527	-0.126456		3.21585	-0.686086
	3.23638	-0.949894		3.30052	0.328189		3.31893	-0.099528		3.32837	-0.132115		3.21884	-0.686888
	3.23939	-0.952415		3.30358	0.329353		3.32201	-0.099118		3.33146	-0.134401		3.22184	-0.688756
	3.2424	-0.955362		3.30665	0.321928		3.3251	-0.094515		3.33455	-0.126696		3.22483	-0.68513
	3.24541	-0.959767		3.30972	0.314609		3.32818	-0.089856		3.33765	-0.115504		3.22782	-0.678933
	3.24842	-0.961296		3.31279	0.318969		3.33127	-0.088941		3.34074	-0.101157		3.23081	-0.67934
	3.25142	-0.956146		3.31585	0.321255		3.33435	-0.08435		3.34383	-0.090145		3.23381	-0.673818
	3.25443	-0.957074		3.31892	0.322394		3.33744	-0.075837		3.34693	-0.086413		3.2368	-0.671172
	3.25744	-0.95658		3.32199	0.327383		3.34052	-0.067704		3.35002	-0.086522		3.23979	-0.672991
	3.26045	-0.961987		3.32506	0.331624		3.34361	-0.06218		3.35311	-0.085453		3.24278	-0.672657
	3.26346	-0.971452		3.32812	0.328968		3.34669	-0.05511		3.35621	-0.079838		3.24578	-0.662694
	3.26647	-0.982559		3.33119	0.324758		3.34978	-0.051972		3.3593	-0.079593		3.24877	-0.65273
	3.26947	-0.983713		3.33426	0.314387		3.35286	-0.047696		3.36239	-0.085904		3.25176	-0.638337
	3.27248	-0.983245		3.33733	0.30801		3.35595	-0.048891		3.36549	-0.090897		3.25475	-0.623159
	3.27549	-0.980498		3.3404	0.306251		3.35903	-0.050476		3.36858	-0.090598		3.25774	-0.616843
	3.2785	-0.97444		3.34346	0.302952		3.36212	-0.050696		3.37167	-0.086328		3.26074	-0.617463
	3.28151	-0.971076		3.34653	0.30718		3.3652	-0.056616		3.37477	-0.081339		3.26373	-0.617847
	3.28451	-0.968234		3.3496	0.313552		3.36829	-0.065567		3.37786	-0.085505		3.26672	-0.624589
	3.28752	-0.960588		3.35267	0.319632		3.37137	-0.068621		3.38095	-0.096548		3.26971	-0.63035
	3.29053	-0.950467		3.35573	0.320741		3.37446	-0.068011		3.38405	-0.112983		3.2727	-0.631448
	3.29354	-0.949931		3.3588	0.33198		3.37754	-0.067174		3.38714	-0.123893		3.2757	-0.642537
	3.29655	-0.950502		3.36187	0.336564		3.38063	-0.077008		3.39023	-0.126567		3.27869	-0.646163
	3.29956	-0.953478		3.36494	0.337039		3.38371	-0.079949		3.39333	-0.122686		3.28168	-0.644442
	3.30257	-0.956692		3.36801	0.337594		3.3868	-0.083689		3.39642	-0.125122		3.28467	-0.649
	3.30557	-0.960461		3.37107	0.343403		3.38988	-0.087851		3.39951	-0.127484		3.28767	-0.65452
	3.30858	-0.960688		3.37414	0.351321		3.39296	-0.091509		3.40261	-0.123394		3.29066	-0.662895
	3.31159	-0.957351		3.37721	0.352511		3.39605	-0.092045		3.4057	-0.114815		3.29365	-0.671264
	3.3146	-0.956406		3.38028	0.352775		3.39913	-0.084183		3.40879	-0.114332		3.29664	-0.671686
	3.31761	-0.961469		3.38334	0.359069		3.40222	-0.076294		3.41189	-0.110605		3.29963	-0.675747
	3.32062	-0.967355		3.38641	0.359764		3.4053	-0.073506		3.41498	-0.115786		3.30263	-0.685625
	3.32362	-0.959294		3.38948	0.358879		3.40839	-0.073653		3.41807	-0.116637		3.30562	-0.687001
	3.32663	-0.955232		3.39255	0.355704		3.41147	-0.069569		3.42117	-0.111196		3.30861	-0.679346
	3.32964	-0.966088		3.39561	0.352382		3.41456	-0.068502		3.42426	-0.111959		3.3116	-0.671616
	3.33265	-0.978385		3.39868	0.350675		3.41764	-0.071609		3.42735	-0.091611		3.3146	-0.660111
	3.33566	-0.978441		3.40175	0.343297		3.42073	-0.073515		3.43045	-0.080898		3.31759	-0.645497
	3.33867	-0.975027		3.40482	0.340277		3.42381	-0.071061		3.43354	-0.083097		3.32058	-0.63642
	3.34167	-0.977534		3.40788	0.340049		3.4269	-0.069025		3.43663	-0.088922		3.32357	-0.630655
	3.34468	-0.976625		3.41095	0.339056		3.42998	-0.068474		3.43973	-0.08896		3.32656	-0.613181
	3.34769	-0.977235		3.41402	0.338309		3.43307	-0.068988		3.44282	-0.081759		3.32956	-0.606627
	3.3507	-0.976846		3.41709	0.332938		3.43615	-0.0698		3.44591	-0.088019		3.33255	-0.603188
	3.35371	-0.978544		3.42015	0.332226		3.43924	-0.064597		3.44901	-0.090422		3.33554	-0.603099
	3.35672	-0.97959		3.42322	0.329321		3.44232	-0.069904		3.4521	-0.089302		3.33853	-0.612862
	3.35973	-0.97785		3.42629	0.325428		3.44541	-0.06877		3.45519	-0.08596		3.34152	-0.603157
	3.36273	-0.981304		3.42936	0.327305		3.44849	-0.0614		3.45829	-0.082123		3.34452	-0.58843
	3.36574	-0.99403		3.43242	0.32797		3.45158	-0.061296		3.46138	-0.088023		3.34751	-0.578925
	3.36875	-0.998305		3.43549	0.329237		3.45466	-0.061029		3.46447	-0.088804		3.3505	-0.582692
	3.37176	-0.997784		3.43856	0.329209		3.45775	-0.049555		3.46757	-0.089402		3.35349	-0.585158
	3.37477	-1.00141		3.44163	0.329854		3.46083	-0.04009		3.47066	-0.089996		3.35649	-0.589486
	3.37778	-1.00886		3.44469	0.337247		3.46392	-0.040904		3.47375	-0.083624		3.35948	-0.594729
	3.38078	-1.00973		3.44776	0.3417		3.467	-0.027833		3.47684	-0.071193		3.36247	-0.601157
	3.38379	-1.01027		3.45083	0.346012		3.47009	-0.028108		3.47994	-0.058939		3.36546	-0.611089
	3.3868	-1.00987		3.4539	0.350513		3.47317	-0.024797		3.48303	-0.049981		3.36845	-0.618486
	3.38981	-1.00887		3.45696	0.353845		3.47626	-0.019815		3.48612	-0.047715		3.37145	-0.615777
	3.39282	-1.01006		3.46003	0.369162		3.47934	-0.022876		3.48922	-0.036481		3.37444	-0.616184
	3.39583	-1.01174		3.4631	0.384431		3.48242	-0.030049		3.49231	-0.030658		3.37743	-0.614032
	3.39883	-1.01608		3.46617	0.395963		3.48551	-0.023614		3.4954	-0.033657		3.38042	-0.607047
	3.40184	-1.01934		3.46924	0.398428		3.48859	-0.028394		3.4985	-0.04098		3.38341	-0.610827
	3.40485	-1.01683		3.4723	0.405111		3.49168	-0.029909		3.50159	-0.035985		3.38641	-0.617204
	3.40786	-1.01524		3.47537	0.401076		3.49476	-0.027653		3.50468	-0.034086		3.3894	-0.622341
	3.41087	-1.01798		3.47844	0.399888		3.49785	-0.028841		3.50778	-0.035914		3.39239	-0.622787
	3.41388	-1.02289		3.48151	0.403914		3.50093	-0.040661		3.51087	-0.038648		3.39538	-0.625478
	3.41688	-1.02406		3.48457	0.405094		3.50402	-0.040135		3.51396	-0.045076		3.39838	-0.630767
	3.41989	-1.02668		3.48764	0.407653		3.5071	-0.048456		3.51706	-0.054519		3.40137	-0.63798
	3.4229	-1.02755		3.49071	0.411494		3.51019	-0.057863		3.52015	-0.066336		3.40436	-0.643608
	3.42591	-1.02323		3.49378	0.414106		3.51327	-0.046145		3.52324	-0.078923		3.40735	-0.646373
	3.42892	-1.02708		3.49684	0.421643		3.51636	-0.040735		3.52634	-0.087323		3.41034	-0.659636
	3.43193	-1.02626		3.49991	0.423512		3.51944	-0.03882		3.52943	-0.084536		3.41334	-0.669896
	3.43493	-1.02344		3.50298	0.416691		3.52253	-0.039049		3.53252	-0.086638		3.41633	-0.66748
	3.43794	-1.02129		3.50605	0.410216		3.52561	-0.041159		3.53562	-0.08922		3.41932	-0.65815
	3.44095	-1.01644		3.50911	0.413097		3.5287	-0.054134		3.53871	-0.089119		3.42231	-0.653475
	3.44396	-1.0152		3.51218	0.416969		3.53178	-0.058261		3.5418	-0.092987		3.4253	-0.660086
	3.44697	-1.01631		3.51525	0.414266		3.53487	-0.05859		3.5449	-0.10293		3.4283	-0.668632
	3.44998	-1.01267		3.51832	0.420346		3.53795	-0.065207		3.54799	-0.101168		3.43129	-0.675287
	3.45298	-1.00002		3.52138	0.423442		3.54104	-0.069289		3.55108	-0.104476		3.43428	-0.682728
	3.45599	-0.990945		3.52445	0.427596		3.54412	-0.073371		3.55418	-0.112176		3.43727	-0.68999
	3.459	-0.989129		3.52752	0.425091		3.5472	-0.07001		3.55727	-0.120976		3.44027	-0.691865
	3.46201	-0.988434		3.53059	0.420036		3.55029	-0.058196		3.56036	-0.123801		3.44326	-0.684847
	3.46502	-0.99003		3.53366	0.423349		3.55337	-0.060151		3.56346	-0.126532		3.44625	-0.683547
	3.46803	-0.993107		3.53672	0.420261		3.55646	-0.068606		3.56655	-0.120765		3.44924	-0.684793
	3.47104	-0.991792		3.53979	0.419679		3.55954	-0.072766		3.56964	-0.118053		3.45223	-0.685593
	3.47404	-0.990996		3.54286	0.431681		3.56263	-0.077375		3.57274	-0.125609		3.45523	-0.68071
	3.47705	-0.98474		3.54593	0.433322		3.56571	-0.081742		3.57583	-0.126177		3.45822	-0.690702
	3.48006	-0.986484		3.54899	0.432083		3.5688	-0.088069		3.57892	-0.125536		3.46121	-0.709449
	3.48307	-0.988376		3.55206	0.425943		3.57188	-0.085514		3.58202	-0.124277		3.4642	-0.717729
	3.48608	-0.986949		3.55513	0.422114		3.57497	-0.091732		3.58511	-0.11928		3.46719	-0.712094
	3.48909	-0.984974		3.5582	0.429401		3.57805	-0.093766		3.5882	-0.117996		3.47019	-0.713242
	3.49209	-0.990654		3.56127	0.438458		3.58114	-0.087624		3.5913	-0.121046		3.47318	-0.711524
	3.4951	-1.00008		3.56433	0.437281		3.58422	-0.0796		3.59439	-0.10647		3.47617	-0.7027
	3.49811	-1.0023		3.5674	0.435572		3.58731	-0.068922		3.59748	-0.08833		3.47916	-0.695321
	3.50112	-1.00288		3.57047	0.433591		3.59039	-0.073688		3.60058	-0.080639		3.48216	-0.695667
	3.50413	-0.997358		3.57354	0.429064		3.59348	-0.07274		3.60367	-0.078288		3.48515	-0.701082
	3.50714	-0.996393		3.5766	0.425857		3.59656	-0.070645		3.60676	-0.071973		3.48814	-0.700262
	3.51015	-0.996365		3.57967	0.426127		3.59965	-0.07555		3.60986	-0.081791		3.49113	-0.700913
	3.51315	-0.993366		3.58274	0.418091		3.60273	-0.069635		3.61295	-0.084686		3.49412	-0.697609
	3.51616	-0.993308		3.58581	0.407856		3.60582	-0.062943		3.61604	-0.080367		3.49712	-0.696427
	3.51917	-1.00513		3.58887	0.407206		3.6089	-0.058045		3.61914	-0.068784		3.50011	-0.687674
	3.52218	-1.00428		3.59194	0.412431		3.61199	-0.054588		3.62223	-0.064273		3.5031	-0.685506
	3.52519	-1.00462		3.59501	0.418779		3.61507	-0.05342		3.62532	-0.064125		3.50609	-0.683535
	3.5282	-1.00798		3.59808	0.416526		3.61816	-0.046956		3.62842	-0.059118		3.50909	-0.691172
	3.5312	-1.01166		3.60114	0.411117		3.62124	-0.045032		3.63151	-0.050244		3.51208	-0.690135
	3.53421	-1.00762		3.60421	0.409807		3.62433	-0.048195		3.6346	-0.056244		3.51507	-0.689977
	3.53722	-1.00766		3.60728	0.407994		3.62741	-0.054373		3.6377	-0.074347		3.51806	-0.683935
	3.54023	-1.00875		3.61035	0.408322		3.63049	-0.052864		3.64079	-0.072269		3.52105	-0.684504
	3.54324	-1.00911		3.61341	0.41478		3.63358	-0.058619		3.64388	-0.063425		3.52405	-0.679408
	3.54624	-1.01578		3.61648	0.420247		3.63666	-0.066548		3.64698	-0.056449		3.52704	-0.672369
	3.54925	-1.01121		3.61955	0.418468		3.63975	-0.069905		3.65007	-0.049206		3.53003	-0.661323
	3.55226	-1.00767		3.62262	0.415519		3.64283	-0.0697		3.65316	-0.046554		3.53302	-0.649315
	3.55527	-1.00964		3.62568	0.415301		3.64592	-0.072136		3.65625	-0.050657		3.53601	-0.647507
	3.55828	-1.01315		3.62875	0.417881		3.649	-0.068687		3.65935	-0.060308		3.53901	-0.652237
	3.56129	-1.00716		3.63182	0.418973		3.65209	-0.061327		3.66244	-0.06912		3.542	-0.65135
	3.5643	-1.00254		3.63489	0.411189		3.65517	-0.049954		3.66554	-0.073407		3.54499	-0.645011
	3.5673	-0.999212		3.63795	0.411701		3.65826	-0.043124		3.66863	-0.073864		3.54798	-0.647539
	3.57031	-0.996606		3.64102	0.416263		3.66134	-0.034901		3.67172	-0.079191		3.55098	-0.641729
	3.57332	-0.996999		3.64409	0.418436		3.66443	-0.02971		3.67482	-0.076349		3.55397	-0.635501
	3.57633	-0.999478		3.64716	0.410564		3.66751	-0.029204		3.67791	-0.070142		3.55696	-0.639441
	3.57934	-0.996654		3.65023	0.416242		3.6706	-0.026551		3.681	-0.073406		3.55995	-0.647052
	3.58235	-0.991346		3.65329	0.418783		3.67368	-0.030685		3.6841	-0.088243		3.56295	-0.643893
	3.58535	-0.993491		3.65636	0.419522		3.67677	-0.023789		3.68719	-0.0972		3.56594	-0.644301
	3.58836	-0.995567		3.65943	0.422895		3.67985	-0.016424		3.69028	-0.109564		3.56893	-0.651247
	3.59137	-0.999987		3.6625	0.427935		3.68294	-0.011968		3.69338	-0.119704		3.57192	-0.65851
	3.59438	-0.999645		3.66556	0.435993		3.68602	-0.009388		3.69647	-0.12503		3.57491	-0.667069
	3.59739	-1.00566		3.66863	0.43922		3.68911	-0.012542		3.69956	-0.13285		3.57791	-0.666337
	3.6004	-1.00579		3.6717	0.436345		3.69219	-0.012133		3.70266	-0.137789		3.5809	-0.663675
	3.6034	-1.00971		3.67477	0.43252		3.69528	-0.015236		3.70575	-0.137119		3.58389	-0.673501
	3.60641	-1.01234		3.67783	0.43749		3.69836	-0.027223		3.70884	-0.134411		3.58688	-0.677782
	3.60942	-1.00713		3.6809	0.437131		3.70145	-0.035408		3.71193	-0.13765		3.58987	-0.678846
	3.61243	-1.00894		3.68397	0.436108		3.70453	-0.046236		3.71503	-0.138593		3.59287	-0.683096
	3.61544	-1.01304		3.68704	0.440293		3.70762	-0.051166		3.71812	-0.13959		3.59586	-0.683664
	3.61845	-1.02078		3.6901	0.44431		3.7107	-0.057599		3.72121	-0.136724		3.59885	-0.680908
	3.62146	-1.02671		3.69317	0.444922		3.71379	-0.057229		3.72431	-0.131511		3.60184	-0.677986
	3.62446	-1.02609		3.69624	0.445541		3.71687	-0.055477		3.7274	-0.116656		3.60484	-0.67604
	3.62747	-1.01613		3.69931	0.445751		3.71996	-0.0604		3.73049	-0.114309		3.60783	-0.675227
	3.63048	-1.00679		3.70237	0.448458		3.72304	-0.059527		3.73359	-0.112421		3.61082	-0.67998
	3.63349	-1.00838		3.70544	0.451799		3.72612	-0.050964		3.73668	-0.107553		3.61381	-0.684272
	3.6365	-1.00792		3.70851	0.444506		3.72921	-0.04531		3.73977	-0.101437		3.6168	-0.683901
	3.63951	-1.00526		3.71158	0.448302		3.73229	-0.032971		3.74287	-0.100948		3.6198	-0.687573
	3.64251	-1.00704		3.71465	0.461779		3.73538	-0.034572		3.74596	-0.097414		3.62279	-0.68935
	3.64552	-1.0071		3.71771	0.472861		3.73846	-0.030191		3.74905	-0.09312		3.62578	-0.683427
	3.64853	-1.01215		3.72078	0.476554		3.74155	-0.024697		3.75215	-0.087782		3.62877	-0.679542
	3.65154	-1.02045		3.72385	0.475622		3.74463	-0.02198		3.75524	-0.090918		3.63177	-0.669488
	3.65455	-1.02211		3.72692	0.47224		3.74772	-0.024948		3.75833	-0.090129		3.63476	-0.662421
	3.65756	-1.01615		3.72998	0.472026		3.7508	-0.01925		3.76143	-0.083079		3.63775	-0.660136
	3.66056	-1.00409		3.73305	0.47006		3.75389	-0.009261		3.76452	-0.076103		3.64074	-0.658978
	3.66357	-1.00617		3.73612	0.466429		3.75697	-0.0093		3.76761	-0.077712		3.64373	-0.659632
	3.66658	-1.01218		3.73919	0.462246		3.76006	-0.002207		3.77071	-0.071687		3.64673	-0.658819
	3.66959	-1.02017		3.74225	0.456658		3.76314	0.000915		3.7738	-0.059081		3.64972	-0.661336
	3.6726	-1.02577		3.74532	0.451311		3.76623	-0.003484		3.77689	-0.05418		3.65271	-0.659172
	3.67561	-1.03135		3.74839	0.443849		3.76931	-0.00325		3.77999	-0.057277		3.6557	-0.660093
	3.67862	-1.03597		3.75146	0.445073		3.7724	-0.006266		3.78308	-0.060536		3.65869	-0.661847
	3.68162	-1.03805		3.75453	0.434566		3.77548	-0.004144		3.78617	-0.062045		3.66169	-0.664505
	3.68463	-1.04056		3.75759	0.426617		3.77857	0.008374		3.78927	-0.066655		3.66468	-0.66646
	3.68764	-1.03772		3.76066	0.424911		3.78165	0.016963		3.79236	-0.079044		3.66767	-0.663732
	3.69065	-1.04019		3.76373	0.420324		3.78474	0.017137		3.79545	-0.078468		3.67066	-0.667351
	3.69366	-1.03511		3.7668	0.421908		3.78782	0.020416		3.79855	-0.079008		3.67366	-0.676691
	3.69666	-1.02954		3.76986	0.415907		3.7909	0.031677		3.80164	-0.08584		3.67665	-0.687409
	3.69967	-1.03496		3.77293	0.408633		3.79399	0.025243		3.80473	-0.097425		3.67964	-0.695441
	3.70268	-1.04165		3.776	0.405588		3.79707	0.020708		3.80783	-0.095611		3.68263	-0.699141
	3.70569	-1.0434		3.77907	0.403923		3.80016	0.015734		3.81092	-0.10221		3.68562	-0.702542
	3.7087	-1.04573		3.78213	0.405021		3.80324	0.007755		3.81401	-0.117259		3.68862	-0.702307
	3.71171	-1.0442		3.7852	0.406701		3.80633	0.00031		3.81711	-0.120443		3.69161	-0.704275
	3.71471	-1.0407		3.78827	0.416111		3.80941	-0.012574		3.8202	-0.123676		3.6946	-0.704986
	3.71772	-1.03795		3.79134	0.421754		3.8125	-0.02155		3.82329	-0.125206		3.69759	-0.701389
	3.72073	-1.03929		3.7944	0.420539		3.81558	-0.027711		3.82639	-0.125023		3.70058	-0.690444
	3.72374	-1.03249		3.79747	0.42221		3.81867	-0.032032		3.82948	-0.12016		3.70358	-0.690534
	3.72675	-1.02782		3.80054	0.420689		3.82175	-0.042215		3.83257	-0.108207		3.70657	-0.693887
	3.72976	-1.03155		3.80361	0.421999		3.82484	-0.037881		3.83567	-0.088085		3.70956	-0.699751
	3.73277	-1.03052		3.80667	0.423367		3.82792	-0.028328		3.83876	-0.074788		3.71255	-0.702417
	3.73577	-1.03373		3.80974	0.423378		3.83101	-0.033875		3.84185	-0.069654		3.71555	-0.702237
	3.73878	-1.02822		3.81281	0.428681		3.83409	-0.038961		3.84495	-0.071034		3.71854	-0.696691
	3.74179	-1.02163		3.81588	0.430135		3.83718	-0.039934		3.84804	-0.073495		3.72153	-0.690522
	3.7448	-1.01884		3.81894	0.431298		3.84026	-0.04405		3.85113	-0.080795		3.72452	-0.68521
	3.74781	-1.01173		3.82201	0.429376		3.84335	-0.049216		3.85423	-0.077461		3.72751	-0.682642
	3.75082	-1.01162		3.82508	0.432325		3.84643	-0.047246		3.85732	-0.081618		3.73051	-0.688217
	3.75382	-1.01858		3.82815	0.430965		3.84952	-0.03991		3.86041	-0.083259		3.7335	-0.68583
	3.75683	-1.02077		3.83121	0.431768		3.8526	-0.026969		3.86351	-0.068074		3.73649	-0.682238
	3.75984	-1.02192		3.83428	0.434241		3.85569	-0.020384		3.8666	-0.061494		3.73948	-0.675674
	3.76285	-1.02222		3.83735	0.441277		3.85877	-0.026302		3.86969	-0.060152		3.74248	-0.674226
	3.76586	-1.02364		3.84042	0.442986		3.86186	-0.033607		3.87278	-0.064446		3.74547	-0.662984
	3.76887	-1.03036		3.84349	0.438997		3.86494	-0.035595		3.87588	-0.082825		3.74846	-0.653982
	3.77188	-1.03346		3.84655	0.433873		3.86803	-0.05025		3.87897	-0.101169		3.75145	-0.648639
	3.77488	-1.03188		3.84962	0.437824		3.87111	-0.056549		3.88206	-0.111697		3.75444	-0.641982
	3.77789	-1.03368		3.85269	0.439555		3.87419	-0.055513		3.88516	-0.109489		3.75744	-0.63801
	3.7809	-1.03766		3.85576	0.441318		3.87728	-0.060282		3.88825	-0.103449		3.76043	-0.63702
	3.78391	-1.03685		3.85882	0.439005		3.88036	-0.05935		3.89134	-0.103101		3.76342	-0.638623
	3.78692	-1.03743		3.86189	0.43802		3.88345	-0.053835		3.89444	-0.100835		3.76641	-0.642719
	3.78993	-1.03754		3.86496	0.436904		3.88653	-0.05263		3.89753	-0.09804		3.7694	-0.648838
	3.79293	-1.02591		3.86803	0.433127		3.88962	-0.049864		3.90062	-0.093237		3.7724	-0.650566
	3.79594	-1.01665		3.87109	0.429536		3.8927	-0.047632		3.90372	-0.095443		3.77539	-0.649212
	3.79895	-1.01916		3.87416	0.428519		3.89579	-0.056926		3.90681	-0.103275		3.77838	-0.648014
	3.80196	-1.02127		3.87723	0.425904		3.89887	-0.056204		3.90991	-0.091288		3.78137	-0.649227
	3.80497	-1.02343		3.8803	0.417777		3.90196	-0.05585		3.913	-0.0933		3.78437	-0.658225
	3.80798	-1.01871		3.88336	0.414268		3.90504	-0.057728		3.91609	-0.090058		3.78736	-0.668998
	3.81098	-1.00942		3.88643	0.417		3.90813	-0.058093		3.91919	-0.083915		3.79035	-0.676039
	3.81399	-1.00291		3.8895	0.41705		3.91121	-0.055361		3.92228	-0.080782		3.79334	-0.684573
	3.817	-1.00577		3.89257	0.416946		3.9143	-0.056693		3.92537	-0.090124		3.79633	-0.690235
	3.82001	-1.01248		3.89563	0.412014		3.91738	-0.056427		3.92846	-0.106221		3.79933	-0.689894
	3.82302	-1.02084		3.8987	0.410475		3.92047	-0.056771		3.93156	-0.116664		3.80232	-0.687986
	3.82603	-1.02784		3.90177	0.409319		3.92355	-0.057361		3.93465	-0.124659		3.80531	-0.687144
	3.82903	-1.02639		3.90484	0.409747		3.92664	-0.053353		3.93774	-0.126722		3.8083	-0.683921
	3.83204	-1.02581		3.90791	0.409959		3.92972	-0.055663		3.94084	-0.127805		3.81129	-0.678693
	3.83505	-1.03677		3.91097	0.41369		3.93281	-0.062664		3.94393	-0.132816		3.81429	-0.676027
	3.83806	-1.04282		3.91404	0.421558		3.93589	-0.064535		3.94702	-0.126859		3.81728	-0.679701
	3.84107	-1.03652		3.91711	0.42518		3.93898	-0.066338		3.95012	-0.122399		3.82027	-0.684604
	3.84408	-1.02412		3.92018	0.425378		3.94206	-0.066868		3.95321	-0.128804		3.82326	-0.694854
	3.84708	-1.0184		3.92324	0.433632		3.94515	-0.065424		3.9563	-0.129792		3.82626	-0.694547
	3.85009	-1.02505		3.92631	0.433202		3.94823	-0.064327		3.9594	-0.127724		3.82925	-0.685814
	3.8531	-1.03119		3.92938	0.431259		3.95132	-0.062758		3.96249	-0.125394		3.83224	-0.67464
	3.85611	-1.03338		3.93245	0.424435		3.9544	-0.061327		3.96558	-0.122543		3.83523	-0.666863
	3.85912	-1.03428		3.93551	0.421735		3.95749	-0.061996		3.96868	-0.11434		3.83822	-0.663814
	3.86213	-1.02568		3.93858	0.428498		3.96057	-0.063536		3.97177	-0.096464		3.84122	-0.659423
	3.86513	-1.01209		3.94165	0.430988		3.96366	-0.066011		3.97486	-0.079266		3.84421	-0.66845
	3.86814	-1.00634		3.94472	0.437343		3.96674	-0.064779		3.97796	-0.074219		3.8472	-0.673207
	3.87115	-1.0143		3.94779	0.446831		3.96982	-0.053989		3.98105	-0.079373		3.85019	-0.680501
	3.87416	-1.02087		3.95085	0.445931		3.97291	-0.042015		3.98414	-0.085176		3.85318	-0.687892
	3.87717	-1.01345		3.95392	0.437438		3.97599	-0.038215		3.98724	-0.091623		3.85618	-0.689796
	3.88018	-1.00781		3.95699	0.430075		3.97908	-0.034924		3.99033	-0.103366		3.85917	-0.683265
	3.88319	-1.01066		3.96006	0.434423		3.98216	-0.016781		3.99342	-0.105218		3.86216	-0.681168
	3.88619	-1.01069		3.96312	0.43061		3.98525	-0.005043		3.99652	-0.095884		3.86515	-0.679649
	3.8892	-1.01659		3.96619	0.423549		3.98833	-0.003165		3.99961	-0.082958		3.86815	-0.681422
	3.89221	-1.01804		3.96926	0.42534		3.99142	-0.004836		4.0027	-0.085937		3.87114	-0.69524
	3.89522	-1.02168		3.97233	0.433756		3.9945	0.003926		4.0058	-0.082821		3.87413	-0.708988
	3.89823	-1.02532		3.97539	0.444358		3.99759	0.011603		4.00889	-0.078333		3.87712	-0.714433
	3.90124	-1.02659		3.97846	0.452564		4.00067	0.013873		4.01198	-0.080931		3.88011	-0.724123
	3.90424	-1.03374		3.98153	0.453729		4.00376	0.023966		4.01508	-0.096626		3.88311	-0.736894
	3.90725	-1.04677		3.9846	0.459438		4.00684	0.03306		4.01817	-0.098789		3.8861	-0.73213
	3.91026	-1.05558		3.98766	0.453241		4.00993	0.023686		4.02126	-0.091078		3.88909	-0.726223
	3.91327	-1.05617		3.99073	0.454043		4.01301	0.009798		4.02436	-0.080902		3.89208	-0.717782
	3.91628	-1.054		3.9938	0.461874		4.0161	0.006316		4.02745	-0.070084		3.89508	-0.710895
	3.91929	-1.06013		3.99687	0.468417		4.01918	0.005342		4.03054	-0.070306		3.89807	-0.706668
	3.9223	-1.06655		3.99993	0.467849		4.02227	-0.003607		4.03364	-0.066514		3.90106	-0.711007
	3.9253	-1.07408		4.003	0.469666		4.02535	-0.013449		4.03673	-0.06984		3.90405	-0.714214
	3.92831	-1.08493		4.00607	0.471567		4.02844	-0.02168		4.03982	-0.078642		3.90704	-0.715013
	3.93132	-1.08658		4.00914	0.470446		4.03152	-0.012648		4.04292	-0.086048		3.91004	-0.710073
	3.93433	-1.08065		4.0122	0.468194		4.0346	-0.013768		4.04601	-0.084066		3.91303	-0.706971
	3.93734	-1.06893		4.01527	0.464726		4.03769	-0.022288		4.0491	-0.084088		3.91602	-0.708439
	3.94035	-1.06442		4.01834	0.456543		4.04078	-0.028869		4.0522	-0.086605		3.91901	-0.707694
	3.94335	-1.06143		4.02141	0.450506		4.04386	-0.016863		4.05529	-0.082824		3.922	-0.698736
	3.94636	-1.06209		4.02447	0.452372		4.04695	-0.028286		4.05838	-0.080402		3.925	-0.692038
	3.94937	-1.0631		4.02754	0.455475		4.05003	-0.030845		4.06148	-0.088798		3.92799	-0.688117
	3.95238	-1.06441		4.03061	0.456244		4.05311	-0.026426		4.06457	-0.093159		3.93098	-0.688634
	3.95539	-1.06766		4.03368	0.453891		4.0562	-0.02436		4.06766	-0.104597		3.93397	-0.697305
	3.95839	-1.07184		4.03675	0.451734		4.05928	-0.025487		4.07076	-0.110419		3.93697	-0.704568
	3.9614	-1.07418		4.03981	0.44922		4.06237	-0.026447		4.07385	-0.115333		3.93996	-0.710425
	3.96441	-1.07672		4.04288	0.452654		4.06545	-0.032476		4.07694	-0.117391		3.94295	-0.70902
	3.96742	-1.07218		4.04595	0.458857		4.06854	-0.038612		4.08003	-0.121825		3.94594	-0.703997
	3.97043	-1.067		4.04902	0.466859		4.07162	-0.039968		4.08313	-0.127155		3.94894	-0.700244
	3.97344	-1.05735		4.05208	0.475836		4.07471	-0.053747		4.08622	-0.133604		3.95193	-0.701778
	3.97645	-1.05587		4.05515	0.484782		4.07779	-0.058815		4.08932	-0.134785		3.95492	-0.692862
	3.97945	-1.06507		4.05822	0.486762		4.08088	-0.055122		4.09241	-0.137234		3.95791	-0.683496
	3.98246	-1.05763		4.06129	0.4947		4.08396	-0.056999		4.0955	-0.136856		3.9609	-0.686801
	3.98547	-1.05784		4.06435	0.501484		4.08705	-0.064401		4.0986	-0.139371		3.9639	-0.696732
	3.98848	-1.05658		4.06742	0.504463		4.09013	-0.061336		4.10169	-0.140649		3.96689	-0.695066
	3.99149	-1.04841		4.07049	0.507277		4.09322	-0.062911		4.10478	-0.141932		3.96988	-0.693459
	3.9945	-1.03535		4.07356	0.507485		4.0963	-0.065086		4.10787	-0.142993		3.97287	-0.693486
	3.9975	-1.02958		4.07662	0.502693		4.09939	-0.064151		4.11097	-0.139778		3.97586	-0.694715
	4.00051	-1.0315		4.07969	0.499537		4.10247	-0.067926		4.11406	-0.132289		3.97886	-0.698401
	4.00352	-1.02622		4.08276	0.498327		4.10556	-0.068247		4.11716	-0.127145		3.98185	-0.703169
	4.00653	-1.01931		4.08583	0.485832		4.10864	-0.058369		4.12025	-0.123356		3.98484	-0.705844
	4.00954	-1.01985		4.08889	0.489177		4.11172	-0.04548		4.12334	-0.119613		3.98783	-0.706793
	4.01255	-1.02264		4.09196	0.493349		4.11481	-0.040657		4.12643	-0.113878		3.99083	-0.705973
	4.01555	-1.03129		4.09503	0.491724		4.11789	-0.031835		4.12953	-0.111161		3.99382	-0.70362
	4.01856	-1.03485		4.0981	0.487935		4.12098	-0.034904		4.13262	-0.107438		3.99681	-0.705029
	4.02157	-1.03577		4.10117	0.493366		4.12406	-0.037127		4.13572	-0.104966		3.9998	-0.712449
	4.02458	-1.04625		4.10423	0.495456		4.12715	-0.033706		4.13881	-0.104883		4.00279	-0.707978
	4.02759	-1.04873		4.1073	0.494746		4.13023	-0.037842		4.1419	-0.103232		4.00579	-0.702551
	4.0306	-1.05109		4.11037	0.490674		4.13332	-0.039182		4.14499	-0.103277		4.00878	-0.707757
	4.0336	-1.05889		4.11344	0.491713		4.1364	-0.038803		4.14809	-0.103008		4.01177	-0.719657
	4.03661	-1.07106		4.1165	0.501925		4.13949	-0.038419		4.15118	-0.098886		4.01476	-0.722727
	4.03962	-1.07427		4.11957	0.511566		4.14257	-0.032418		4.15427	-0.095759		4.01776	-0.715053
	4.04263	-1.07626		4.12264	0.519954		4.14566	-0.024363		4.15737	-0.099338		4.02075	-0.701414
	4.04564	-1.07764		4.12571	0.536052		4.14874	-0.026687		4.16046	-0.106539		4.02374	-0.685613
	4.04865	-1.08386		4.12877	0.547553		4.15183	-0.041489		4.16355	-0.110216		4.02673	-0.686347
	4.05166	-1.08454		4.13184	0.544735		4.15491	-0.047198		4.16665	-0.112839		4.02972	-0.689272
	4.05466	-1.08309		4.13491	0.541856		4.158	-0.043666		4.16974	-0.115902		4.03272	-0.694215
	4.05767	-1.08381		4.13798	0.541803		4.16108	-0.031837		4.17283	-0.120748		4.03571	-0.703132
	4.06068	-1.08353		4.14105	0.539684		4.16417	-0.027209		4.17593	-0.121274		4.0387	-0.711497
	4.06369	-1.08326		4.14411	0.534766		4.16725	-0.033175		4.17902	-0.120701		4.04169	-0.7094
	4.0667	-1.07633		4.14718	0.533319		4.17034	-0.03492		4.18211	-0.123471		4.04468	-0.712812
	4.06971	-1.06783		4.15025	0.54393		4.17342	-0.034978		4.18521	-0.126186		4.04768	-0.718651
	4.07271	-1.06488		4.15332	0.553381		4.17651	-0.035982		4.1883	-0.126515		4.05067	-0.720935
	4.07572	-1.06351		4.15638	0.547695		4.17959	-0.03789		4.19139	-0.130408		4.05366	-0.713173
	4.07873	-1.06043		4.15945	0.541401		4.18268	-0.044378		4.19449	-0.134098		4.05665	-0.71452
	4.08174	-1.05942		4.16252	0.54027		4.18576	-0.05031		4.19758	-0.137431		4.05965	-0.721914
	4.08475	-1.06162		4.16559	0.530097		4.18885	-0.050386		4.20067	-0.142776		4.06264	-0.735187
	4.08776	-1.06609		4.16865	0.522403		4.19193	-0.045648		4.20377	-0.140335		4.06563	-0.747708
	4.09077	-1.06618		4.17172	0.519611		4.19501	-0.04523		4.20686	-0.135609		4.06862	-0.744307
	4.09377	-1.06802		4.17479	0.515592		4.1981	-0.049136		4.20995	-0.134761		4.07161	-0.744063
	4.09678	-1.06761		4.17786	0.512334		4.20118	-0.060339		4.21305	-0.139856		4.07461	-0.745186
	4.09979	-1.06715		4.18092	0.515251		4.20427	-0.070037		4.21614	-0.140068		4.0776	-0.740029
	4.1028	-1.07199		4.18399	0.522406		4.20735	-0.065922		4.21923	-0.141419		4.08059	-0.736301
	4.10581	-1.07186		4.18706	0.519801		4.21044	-0.065092		4.22233	-0.13862		4.08358	-0.736903
	4.10881	-1.07601		4.19013	0.517945		4.21352	-0.063327		4.22542	-0.135245		4.08657	-0.73518
	4.11182	-1.07888		4.19319	0.511539		4.21661	-0.062692		4.22851	-0.13403		4.08957	-0.736909
	4.11483	-1.07866		4.19626	0.515204		4.21969	-0.062597		4.23161	-0.135168		4.09256	-0.737222
	4.11784	-1.07913		4.19933	0.526349		4.22278	-0.061988		4.2347	-0.131099		4.09555	-0.744869
	4.12085	-1.07408		4.2024	0.524858		4.22586	-0.063464		4.23779	-0.123123		4.09854	-0.748963
	4.12386	-1.06303		4.20547	0.519287		4.22895	-0.067706		4.24089	-0.111268		4.10154	-0.747198
	4.12686	-1.05372		4.20853	0.516002		4.23203	-0.069689		4.24398	-0.096436		4.10453	-0.743781
	4.12987	-1.0509		4.2116	0.514065		4.23512	-0.066237		4.24707	-0.098529		4.10752	-0.747388
	4.13288	-1.0512		4.21467	0.515113		4.2382	-0.067306		4.25017	-0.102601		4.11051	-0.754295
	4.13589	-1.05391		4.21774	0.521926		4.24129	-0.065669		4.25326	-0.098446		4.1135	-0.757016
	4.1389	-1.05526		4.2208	0.533334		4.24437	-0.060674		4.25635	-0.089185		4.1165	-0.755651
	4.14191	-1.06208		4.22387	0.534186		4.24746	-0.055826		4.25945	-0.079053		4.11949	-0.763277
	4.14492	-1.06557		4.22694	0.533497		4.25054	-0.053013		4.26254	-0.076224		4.12248	-0.769976
	4.14792	-1.07221		4.23001	0.528786		4.25363	-0.050213		4.26563	-0.07702		4.12547	-0.777722
	4.15093	-1.08145		4.23307	0.520331		4.25671	-0.049729		4.26873	-0.07878		4.12847	-0.784359
	4.15394	-1.08083		4.23614	0.521608		4.2598	-0.049339		4.27182	-0.08044		4.13146	-0.782808
	4.15695	-1.08163		4.23921	0.516689		4.26288	-0.048003		4.27491	-0.079893		4.13445	-0.782159
	4.15996	-1.07882		4.24228	0.514965		4.26597	-0.048189		4.27801	-0.083579		4.13744	-0.781743
	4.16297	-1.08256		4.24534	0.530122		4.26905	-0.041607		4.2811	-0.084659		4.14043	-0.786234
	4.16597	-1.09137		4.24841	0.540323		4.27214	-0.035431		4.28419	-0.088668		4.14343	-0.789957
	4.16898	-1.10028		4.25148	0.539393		4.27522	-0.035707		4.28728	-0.092245		4.14642	-0.795415
	4.17199	-1.10014		4.25455	0.534044		4.2783	-0.034339		4.29038	-0.087517		4.14941	-0.796301
	4.175	-1.09732		4.25761	0.530787		4.28139	-0.026043		4.29347	-0.084956		4.1524	-0.795096
	4.17801	-1.09616		4.26068	0.533361		4.28447	-0.029661		4.29657	-0.091276		4.1554	-0.799337
	4.18102	-1.09599		4.26375	0.519735		4.28756	-0.038203		4.29966	-0.101628		4.15839	-0.799363
	4.18403	-1.0883		4.26682	0.511495		4.29064	-0.038236		4.30275	-0.105409		4.16138	-0.794567
	4.18703	-1.0819		4.26989	0.513767		4.29373	-0.028539		4.30584	-0.105631		4.16437	-0.78859
	4.19004	-1.07732		4.27295	0.519915		4.29681	-0.029905		4.30894	-0.103652		4.16736	-0.778717
	4.19305	-1.07586		4.27602	0.525529		4.2999	-0.023447		4.31203	-0.093629		4.17036	-0.771731
	4.19606	-1.07698		4.27909	0.523409		4.30298	-0.023912		4.31513	-0.082723		4.17335	-0.769094
	4.19907	-1.07709		4.28216	0.528397		4.30607	-0.023438		4.31822	-0.084309		4.17634	-0.769553
	4.20207	-1.08089		4.28522	0.522661		4.30915	-0.020259		4.32131	-0.08432		4.17933	-0.770863
	4.20508	-1.08279		4.28829	0.51201		4.31224	-0.020343		4.3244	-0.091399		4.18232	-0.765226
	4.20809	-1.07422		4.29136	0.518786		4.31532	-0.026715		4.3275	-0.094897		4.18532	-0.75917
	4.2111	-1.0733		4.29443	0.530858		4.31841	-0.031178		4.33059	-0.09761		4.18831	-0.747805
	4.21411	-1.07758		4.29749	0.538056		4.32149	-0.038417		4.33369	-0.0985		4.1913	-0.737768
	4.21712	-1.08007		4.30056	0.537511		4.32458	-0.040982		4.33678	-0.091528		4.19429	-0.737793
	4.22013	-1.08488		4.30363	0.534419		4.32766	-0.031467		4.33987	-0.082592		4.19728	-0.732258
	4.22313	-1.08392		4.3067	0.54085		4.33075	-0.025164		4.34297	-0.081359		4.20028	-0.736009
	4.22614	-1.08644		4.30976	0.549325		4.33383	-0.036299		4.34606	-0.087081		4.20327	-0.738521
	4.22915	-1.09172		4.31283	0.557803		4.33692	-0.036183		4.34915	-0.083202		4.20626	-0.735649
	4.23216	-1.09334		4.3159	0.557128		4.34	-0.031149		4.35224	-0.08233		4.20925	-0.740529
	4.23517	-1.09143		4.31897	0.565111		4.34309	-0.03606		4.35534	-0.089611		4.21225	-0.745021
	4.23818	-1.09757		4.32203	0.565837		4.34617	-0.035273		4.35843	-0.088101		4.21524	-0.75038
	4.24118	-1.10122		4.3251	0.566687		4.34926	-0.035769		4.36152	-0.084426		4.21823	-0.754405
	4.24419	-1.10075		4.32817	0.57189		4.35234	-0.03678		4.36462	-0.083187		4.22122	-0.75257
	4.2472	-1.09646		4.33124	0.578812		4.35543	-0.037876		4.36771	-0.077075		4.22422	-0.756995
	4.25021	-1.11087		4.3343	0.573423		4.35851	-0.039587		4.3708	-0.074794		4.22721	-0.766082
	4.25322	-1.113		4.33737	0.57252		4.3616	-0.033949		4.3739	-0.077178		4.2302	-0.773907
	4.25623	-1.11039		4.34044	0.573174		4.36468	-0.027162		4.37699	-0.074287		4.23319	-0.773155
	4.25923	-1.1119		4.34351	0.575208		4.36777	-0.025528		4.38008	-0.071441		4.23618	-0.769902
	4.26224	-1.10984		4.34657	0.581415		4.37085	-0.026958		4.38318	-0.079948		4.23918	-0.771174
	4.26525	-1.11581		4.34964	0.581807		4.37393	-0.029755		4.38627	-0.082012		4.24217	-0.769298
	4.26826	-1.11647		4.35271	0.572766		4.37702	-0.029505		4.38936	-0.078091		4.24516	-0.768878
	4.27127	-1.11217		4.35578	0.569123		4.3801	-0.035719		4.39246	-0.069316		4.24815	-0.774825
	4.27428	-1.09999		4.35885	0.565208		4.38319	-0.037629		4.39555	-0.060447		4.25114	-0.774716
	4.27729	-1.09889		4.36191	0.560277		4.38627	-0.037173		4.39864	-0.058776		4.25414	-0.769821
	4.28029	-1.09949		4.36498	0.55674		4.38936	-0.032655		4.40174	-0.059151		4.25713	-0.760435
	4.2833	-1.10198		4.36805	0.559401		4.39244	-0.030832		4.40483	-0.057655		4.26012	-0.758266
	4.28631	-1.10723		4.37112	0.561052		4.39553	-0.030269		4.40792	-0.050263		4.26311	-0.757088
	4.28932	-1.11647		4.37418	0.561674		4.39861	-0.026484		4.41102	-0.05104		4.2661	-0.749441
	4.29233	-1.1071		4.37725	0.561847		4.4017	-0.017566		4.41411	-0.045593		4.2691	-0.749493
	4.29533	-1.09741		4.38032	0.560504		4.40478	-0.005716		4.4172	-0.044745		4.27209	-0.754933
	4.29834	-1.09898		4.38339	0.563194		4.40787	-0.007573		4.4203	-0.04406		4.27508	-0.765885
	4.30135	-1.09797		4.38645	0.566344		4.41095	-0.005352		4.42339	-0.048229		4.27807	-0.767914
	4.30436	-1.09521		4.38952	0.574236		4.41404	0.007502		4.42648	-0.039799		4.28107	-0.767662
	4.30737	-1.0932		4.39259	0.583164		4.41712	0.006229		4.42958	-0.037915		4.28406	-0.770155
	4.31038	-1.09438		4.39566	0.587611		4.42021	0.005533		4.43267	-0.045174		4.28705	-0.771775
	4.31339	-1.09649		4.39872	0.587375		4.42329	0.00875		4.43576	-0.060517		4.29004	-0.770328
	4.31639	-1.09734		4.40179	0.585634		4.42638	0.014792		4.43886	-0.067079		4.29303	-0.769296
	4.3194	-1.09313		4.40486	0.594016		4.42946	0.014792		4.44195	-0.061962		4.29603	-0.77272
	4.32241	-1.09093		4.40793	0.604127		4.43255	0.008688		4.44504	-0.060356		4.29902	-0.783347
	4.32542	-1.08306		4.41099	0.604989		4.43563	0.006159		4.44814	-0.071046		4.30201	-0.786505
	4.32843	-1.07712		4.41406	0.604992		4.43872	0.018059		4.45123	-0.085209		4.305	-0.792808
	4.33144	-1.07547		4.41713	0.604682		4.4418	0.025028		4.45432	-0.086378		4.308	-0.799825
	4.33444	-1.08447		4.4202	0.602532		4.44489	0.012326		4.45742	-0.084226		4.31099	-0.796503
	4.33745	-1.09308		4.42327	0.607238		4.44797	-0.000549		4.46051	-0.090952		4.31398	-0.790747
	4.34046	-1.09154		4.42633	0.611347		4.45106	-0.001636		4.4636	-0.090041		4.31697	-0.78482
	4.34347	-1.09348		4.4294	0.608894		4.45414	-0.015454		4.4667	-0.082751		4.31996	-0.777775
	4.34648	-1.09643		4.43247	0.603372		4.45722	-0.02091		4.46979	-0.082932		4.32296	-0.779157
	4.34949	-1.0939		4.43554	0.595195		4.46031	-0.023552		4.47288	-0.084571		4.32595	-0.776585
	4.3525	-1.08787		4.4386	0.590983		4.46339	-0.024828		4.47598	-0.075498		4.32894	-0.771925
	4.3555	-1.08433		4.44167	0.595208		4.46648	-0.028538		4.47907	-0.067236		4.33193	-0.770548
	4.35851	-1.09439		4.44474	0.590519		4.46956	-0.02978		4.48216	-0.069104		4.33493	-0.777598
	4.36152	-1.09884		4.44781	0.582232		4.47265	-0.027612		4.48526	-0.071231		4.33792	-0.782085
	4.36453	-1.09845		4.45087	0.573058		4.47573	-0.02388		4.48835	-0.075654		4.34091	-0.782678
	4.36754	-1.1011		4.45394	0.570713		4.47882	-0.026748		4.49144	-0.07272		4.3439	-0.783361
	4.37054	-1.10069		4.45701	0.569086		4.4819	-0.040034		4.49453	-0.066988		4.34689	-0.785044
	4.37355	-1.09783		4.46008	0.571501		4.48499	-0.039038		4.49763	-0.064312		4.34989	-0.785142
	4.37656	-1.09531		4.46314	0.570522		4.48807	-0.035905		4.50072	-0.067176		4.35288	-0.789078
	4.37957	-1.08858		4.46621	0.563851		4.49116	-0.032443		4.50382	-0.0698		4.35587	-0.794233
	4.38258	-1.07972		4.46928	0.555976		4.49424	-0.024668		4.50691	-0.076806		4.35886	-0.802361
	4.38559	-1.06748		4.47235	0.554912		4.49733	-0.024092		4.51	-0.07752		4.36186	-0.817543
	4.3886	-1.06107		4.47541	0.558796		4.50041	-0.021463		4.51309	-0.064882		4.36485	-0.824309
	4.3916	-1.06325		4.47848	0.553358		4.5035	-0.013246		4.51619	-0.058504		4.36784	-0.829931
	4.39461	-1.06897		4.48155	0.549819		4.50658	-0.011964		4.51928	-0.052552		4.37083	-0.8339
	4.39762	-1.07545		4.48462	0.548579		4.50967	-0.003365		4.52238	-0.04306		4.37382	-0.836415
	4.40063	-1.07433		4.48769	0.548298		4.51275	0.002661		4.52547	-0.038257		4.37682	-0.835022
	4.40364	-1.06649		4.49075	0.548162		4.51584	0.00274		4.52856	-0.030923		4.37981	-0.832484
	4.40665	-1.06908		4.49382	0.54902		4.51892	0.000453		4.53165	-0.024821		4.3828	-0.829114
	4.40965	-1.07164		4.49689	0.548247		4.52201	0.005227		4.53475	-0.027065		4.38579	-0.832196
	4.41266	-1.07002		4.49996	0.552795		4.52509	0.009104		4.53784	-0.024384		4.38878	-0.830085
	4.41567	-1.06306		4.50302	0.564302		4.52818	0.010594		4.54094	-0.012771		4.39178	-0.832205
	4.41868	-1.06085		4.50609	0.58031		4.53126	0.006443		4.54403	-0.002739		4.39477	-0.83378
	4.42169	-1.06276		4.50916	0.582456		4.53435	-0.000459		4.54712	-0.005043		4.39776	-0.826901
	4.4247	-1.07172		4.51223	0.585102		4.53743	-0.007424		4.55021	-0.002565		4.40075	-0.826032
	4.4277	-1.08136		4.5153	0.578629		4.54051	-0.003171		4.55331	-0.006817		4.40374	-0.818846
	4.43071	-1.08129		4.51836	0.583384		4.5436	-0.000961		4.5564	-0.012095		4.40674	-0.814417
	4.43372	-1.08188		4.52143	0.596131		4.54668	0.005894		4.55949	-0.023246		4.40973	-0.819054
	4.43673	-1.07776		4.5245	0.611502		4.54977	0.002648		4.56259	-0.038852		4.41272	-0.826071
	4.43974	-1.07259		4.52757	0.617527		4.55285	-0.005632		4.56568	-0.045404		4.41571	-0.826094
	4.44275	-1.07567		4.53063	0.620114		4.55594	-0.002202		4.56877	-0.055425		4.41871	-0.822696
	4.44576	-1.08218		4.5337	0.619458		4.55902	0.004453		4.57187	-0.060837		4.4217	-0.825202
	4.44876	-1.08022		4.53677	0.622901		4.56211	0.004557		4.57496	-0.061116		4.42469	-0.827494
	4.45177	-1.08132		4.53984	0.623788		4.56519	-0.000855		4.57805	-0.065853		4.42768	-0.824993
	4.45478	-1.08834		4.5429	0.629713		4.56828	-0.005826		4.58115	-0.078231		4.43067	-0.821188
	4.45779	-1.09471		4.54597	0.627698		4.57136	-0.006383		4.58424	-0.087721		4.43367	-0.808872
	4.4608	-1.09196		4.54904	0.622219		4.57445	-0.006458		4.58733	-0.090121		4.43666	-0.799844
	4.4638	-1.08495		4.55211	0.630557		4.57753	-0.006293		4.59043	-0.086906		4.43965	-0.809238
	4.46681	-1.07568		4.55517	0.641462		4.58062	-0.000649		4.59352	-0.089815		4.44264	-0.81222
	4.46982	-1.07787		4.55824	0.648393		4.5837	-0.003022		4.59661	-0.096527		4.44564	-0.816009
	4.47283	-1.08262		4.56131	0.648449		4.58679	-0.017971		4.59971	-0.098631		4.44863	-0.820128
	4.47584	-1.08328		4.56438	0.642095		4.58987	-0.02298		4.6028	-0.098425		4.45162	-0.823655
	4.47885	-1.08864		4.56744	0.635676		4.59296	-0.021859		4.60589	-0.0943		4.45461	-0.826155
	4.48186	-1.09335		4.57051	0.642112		4.59604	-0.024024		4.60899	-0.08335		4.4576	-0.831273
	4.48486	-1.09604		4.57358	0.652598		4.59912	-0.034423		4.61208	-0.078563		4.4606	-0.831611
	4.48787	-1.09427		4.57665	0.6566		4.60221	-0.044362		4.61517	-0.078782		4.46359	-0.830052
	4.49088	-1.09407		4.57971	0.660271		4.60529	-0.053625		4.61827	-0.078594		4.46658	-0.817006
	4.49389	-1.09505		4.58278	0.653022		4.60838	-0.055695		4.62136	-0.074941		4.46957	-0.807254
	4.4969	-1.09507		4.58585	0.636476		4.61146	-0.053012		4.62445	-0.073873		4.47257	-0.810208
	4.49991	-1.09541		4.58892	0.63598		4.61455	-0.051176		4.62755	-0.071367		4.47556	-0.82164
	4.50291	-1.10293		4.59199	0.634635		4.61763	-0.048886		4.63064	-0.073216		4.47855	-0.833194
	4.50592	-1.11715		4.59505	0.631218		4.62072	-0.045702		4.63373	-0.079855		4.48154	-0.834865
	4.50893	-1.12525		4.59812	0.622255		4.6238	-0.036249		4.63683	-0.084144		4.48453	-0.839802
	4.51194	-1.12248		4.60119	0.618594		4.62689	-0.034613		4.63992	-0.089399		4.48753	-0.846143
	4.51495	-1.1233		4.60426	0.619057		4.62997	-0.033886		4.64301	-0.087658		4.49052	-0.843512
	4.51796	-1.12175		4.60732	0.619505		4.63306	-0.031347		4.64611	-0.086307		4.49351	-0.830453
	4.52097	-1.1181		4.61039	0.614309		4.63614	-0.025583		4.6492	-0.090521		4.4965	-0.820481
	4.52397	-1.11099		4.61346	0.609154		4.63923	-0.022905		4.65229	-0.086015		4.49949	-0.818301
	4.52698	-1.09987		4.61653	0.605979		4.64231	-0.023979		4.65539	-0.086102		4.50249	-0.820316
	4.52999	-1.10185		4.61959	0.597167		4.6454	-0.010636		4.65848	-0.079777		4.50548	-0.819901
	4.533	-1.10338		4.62266	0.592886		4.64848	-0.003269		4.66157	-0.070011		4.50847	-0.82754
	4.53601	-1.10528		4.62573	0.601752		4.65157	-0.005722		4.66467	-0.061761		4.51146	-0.827347
	4.53902	-1.1081		4.6288	0.602698		4.65465	-0.006965		4.66776	-0.058198		4.51445	-0.827229
	4.54202	-1.11007		4.63186	0.606075		4.65774	-0.00074		4.67085	-0.063469		4.51745	-0.830297
	4.54503	-1.10569		4.63493	0.605843		4.66082	-0.001089		4.67395	-0.064019		4.52044	-0.831527
	4.54804	-1.10091		4.638	0.60311		4.66391	-0.013606		4.67704	-0.063073		4.52343	-0.828976
	4.55105	-1.10163		4.64107	0.605687		4.66699	-0.02131		4.68013	-0.057526		4.52642	-0.823351
	4.55406	-1.10247		4.64414	0.616978		4.67008	-0.021194		4.68323	-0.054046		4.52942	-0.823396
	4.55706	-1.10041		4.6472	0.622348		4.67316	-0.018108		4.68632	-0.060115		4.53241	-0.82333
	4.56007	-1.1011		4.65027	0.629204		4.67625	-0.021409		4.68941	-0.062986		4.5354	-0.829764
	4.56308	-1.10567		4.65334	0.639669		4.67933	-0.023813		4.69251	-0.072585		4.53839	-0.836397
	4.56609	-1.1114		4.65641	0.636643		4.68241	-0.02285		4.6956	-0.082251		4.54139	-0.837373
	4.5691	-1.12008		4.65947	0.63674		4.6855	-0.019531		4.69869	-0.086785		4.54438	-0.842169
	4.57211	-1.11868		4.66254	0.640636		4.68858	-0.02184		4.70179	-0.091173		4.54737	-0.850215
	4.57512	-1.11518		4.66561	0.642743		4.69167	-0.020062		4.70488	-0.093355		4.55036	-0.860927
	4.57812	-1.1097		4.66868	0.64389		4.69475	-0.023887		4.70797	-0.093649		4.55335	-0.869448
	4.58113	-1.10476		4.67174	0.641695		4.69784	-0.033683		4.71106	-0.092015		4.55635	-0.874638
	4.58414	-1.10259		4.67481	0.635768		4.70092	-0.041875		4.71416	-0.08921		4.55934	-0.871843
	4.58715	-1.09841		4.67788	0.634965		4.70401	-0.040073		4.71725	-0.078152		4.56233	-0.86672
	4.59016	-1.08869		4.68095	0.639063		4.70709	-0.037905		4.72035	-0.074592		4.56532	-0.862838
	4.59317	-1.08284		4.68401	0.649318		4.71018	-0.033562		4.72344	-0.074305		4.56832	-0.864301
	4.59617	-1.0791		4.68708	0.641806		4.71326	-0.027404		4.72653	-0.070576		4.57131	-0.862775
	4.59918	-1.07363		4.69015	0.645711		4.71635	-0.031511		4.72963	-0.067859		4.5743	-0.870453
	4.60219	-1.06754		4.69322	0.643738		4.71943	-0.036881		4.73272	-0.070524		4.57729	-0.876755
	4.6052	-1.066		4.69628	0.641883		4.72252	-0.040565		4.73581	-0.067089		4.58028	-0.865703
	4.60821	-1.06452		4.69935	0.650886		4.7256	-0.043183		4.7389	-0.053939		4.58328	-0.867643
	4.61122	-1.06083		4.70242	0.655322		4.72869	-0.044104		4.742	-0.052004		4.58627	-0.862513
	4.61423	-1.05836		4.70549	0.659627		4.73177	-0.046265		4.74509	-0.054573		4.58926	-0.85332
	4.61723	-1.06082		4.70855	0.662012		4.73486	-0.042052		4.74819	-0.059018		4.59225	-0.846426
	4.62024	-1.06583		4.71162	0.660317		4.73794	-0.029444		4.75128	-0.061869		4.59524	-0.844077
	4.62325	-1.06249		4.71469	0.665213		4.74103	-0.015828		4.75437	-0.059616		4.59824	-0.839231
	4.62626	-1.06295		4.71776	0.669144		4.74411	-0.012687		4.75746	-0.058138		4.60123	-0.838516
	4.62927	-1.07467		4.72082	0.671267		4.7472	-0.009743		4.76056	-0.064217		4.60422	-0.842757
	4.63227	-1.08936		4.72389	0.667617		4.75028	-0.012626		4.76365	-0.060683		4.60721	-0.846086
	4.63528	-1.09162		4.72696	0.665944		4.75337	-0.016916		4.76675	-0.055009		4.6102	-0.844877
	4.63829	-1.0969		4.73003	0.673937		4.75645	-0.014427		4.76984	-0.04719		4.6132	-0.842491
	4.6413	-1.10572		4.7331	0.667664		4.75954	-0.013168		4.77293	-0.043324		4.61619	-0.837144
	4.64431	-1.10965		4.73616	0.662322		4.76262	-0.012669		4.77602	-0.036902		4.61918	-0.827347
	4.64732	-1.10111		4.73923	0.656993		4.76571	-0.002659		4.77912	-0.049275		4.62217	-0.836205
	4.65033	-1.09809		4.7423	0.651648		4.76879	0.005091		4.78221	-0.052394		4.62517	-0.837474
	4.65333	-1.09738		4.74537	0.653638		4.77187	0.006349		4.7853	-0.051552		4.62816	-0.844363
	4.65634	-1.09305		4.74843	0.649632		4.77496	0.007143		4.7884	-0.05899		4.63115	-0.84982
	4.65935	-1.09209		4.7515	0.65014		4.77804	0.000411		4.79149	-0.065052		4.63414	-0.854054
	4.66236	-1.09168		4.75457	0.649943		4.78113	-0.011984		4.79458	-0.062291		4.63713	-0.855105
	4.66537	-1.10275		4.75764	0.649036		4.78421	-0.011864		4.79768	-0.058079		4.64013	-0.854513
	4.66838	-1.10681		4.7607	0.648863		4.7873	-0.003126		4.80077	-0.065568		4.64312	-0.85077
	4.67138	-1.10444		4.76377	0.649902		4.79038	-0.00371		4.80386	-0.070198		4.64611	-0.852173
	4.67439	-1.10482		4.76684	0.653417		4.79347	-0.003831		4.80696	-0.0738		4.6491	-0.858241
	4.6774	-1.10915		4.76991	0.65765		4.79655	-0.015716		4.81005	-0.073828		4.6521	-0.864255
	4.68041	-1.10867		4.77297	0.655715		4.79964	-0.022271		4.81314	-0.070133		4.65509	-0.866114
	4.68342	-1.10744		4.77604	0.660656		4.80272	-0.020597		4.81624	-0.072393		4.65808	-0.862957
	4.68643	-1.10769		4.77911	0.662492		4.80581	-0.010894		4.81933	-0.064572		4.66107	-0.858643
	4.68943	-1.11365		4.78218	0.665388		4.80889	-0.015851		4.82242	-0.047366		4.66406	-0.857612
	4.69244	-1.11682		4.78524	0.669489		4.81198	-0.017858		4.82552	-0.044358		4.66706	-0.85779
	4.69545	-1.12549		4.78831	0.672755		4.81506	-0.02275		4.82861	-0.046424		4.67005	-0.856845
	4.69846	-1.13576		4.79138	0.676471		4.81815	-0.024999		4.8317	-0.043332		4.67304	-0.85695
	4.70147	-1.13918		4.79445	0.683295		4.82123	-0.024974		4.8348	-0.045735		4.67603	-0.85582
	4.70448	-1.14172		4.79751	0.688997		4.82432	-0.025336		4.83789	-0.059618		4.67903	-0.859785
	4.70749	-1.14204		4.80058	0.689945		4.8274	-0.029531		4.84098	-0.060378		4.68202	-0.870686
	4.71049	-1.14044		4.80365	0.687269		4.83049	-0.03024		4.84408	-0.057549		4.68501	-0.875629
	4.7135	-1.13337		4.80672	0.686877		4.83357	-0.032708		4.84717	-0.049192		4.688	-0.877911
	4.71651	-1.12651		4.80979	0.681602		4.83666	-0.030998		4.85026	-0.04142		4.69099	-0.875559
	4.71952	-1.12315		4.81285	0.67753		4.83974	-0.024645		4.85336	-0.051171		4.69399	-0.871891
	4.72253	-1.12223		4.81592	0.674302		4.84283	-0.022003		4.85645	-0.054516		4.69698	-0.87708
	4.72553	-1.12531		4.81899	0.674426		4.84591	-0.025937		4.85954	-0.055421		4.69997	-0.880617
	4.72854	-1.13121		4.82206	0.676324		4.849	-0.0304		4.86264	-0.063595		4.70296	-0.892986
	4.73155	-1.13815		4.82512	0.67392		4.85208	-0.036923		4.86573	-0.075566		4.70596	-0.900707
	4.73456	-1.14023		4.82819	0.668385		4.85517	-0.034216		4.86882	-0.066532		4.70895	-0.905967
	4.73757	-1.1338		4.83126	0.670245		4.85825	-0.036745		4.87192	-0.061044		4.71194	-0.900452
	4.74058	-1.12427		4.83433	0.674825		4.86133	-0.033901		4.87501	-0.059527		4.71493	-0.900107
	4.74359	-1.12309		4.83739	0.676691		4.86442	-0.021836		4.8781	-0.059875		4.71792	-0.898482
	4.74659	-1.11804		4.84046	0.68027		4.8675	-0.020323		4.8812	-0.055714		4.72091	-0.887138
	4.7496	-1.1082		4.84353	0.684603		4.87059	-0.031898		4.88429	-0.050687		4.72391	-0.88204
	4.75261	-1.09765		4.8466	0.689799		4.87367	-0.025877		4.88738	-0.054376		4.7269	-0.878383
	4.75562	-1.10695		4.84966	0.695572		4.87676	-0.017241		4.89048	-0.057764		4.72989	-0.868658
	4.75863	-1.11506		4.85273	0.696463		4.87984	-0.011398		4.89357	-0.066682		4.73288	-0.86042
	4.76164	-1.12122		4.8558	0.698408		4.88293	-0.011008		4.89666	-0.056286		4.73588	-0.849078
	4.76464	-1.11922		4.85887	0.704711		4.88601	-0.009162		4.89976	-0.053309		4.73887	-0.839726
	4.76765	-1.1116		4.86194	0.705168		4.8891	-0.014648		4.90285	-0.05416		4.74186	-0.841086
	4.77066	-1.10973		4.865	0.705612		4.89218	-0.016994		4.90594	-0.042087		4.74485	-0.841248
	4.77367	-1.10712		4.86807	0.71309		4.89527	-0.016657		4.90904	-0.040325		4.74784	-0.839714
	4.77668	-1.10589		4.87114	0.71642		4.89835	-0.015164		4.91213	-0.037095		4.75084	-0.837467
	4.77969	-1.10987		4.87421	0.711725		4.90144	-0.010763		4.91522	-0.024309		4.75383	-0.845353
	4.7827	-1.11627		4.87727	0.714386		4.90452	-0.018001		4.91831	-0.010002		4.75682	-0.848982
	4.7857	-1.11508		4.88034	0.713669		4.90761	-0.024459		4.92141	-0.009659		4.75981	-0.855795
	4.78871	-1.11793		4.88341	0.714322		4.91069	-0.030941		4.9245	-0.014801		4.76281	-0.863303
	4.79172	-1.12483		4.88648	0.716962		4.91378	-0.034759		4.9276	-0.004796		4.7658	-0.866499
	4.79473	-1.13797		4.88954	0.722108		4.91686	-0.041006		4.93069	-0.000623		4.76879	-0.871996
	4.79774	-1.12782		4.89261	0.71143		4.91995	-0.048487		4.93378	0.000602		4.77178	-0.875943
	4.80075	-1.1114		4.89568	0.711891		4.92303	-0.055367		4.93687	-6.8e-05		4.77477	-0.883776
	4.80375	-1.10481		4.89875	0.705202		4.92612	-0.062307		4.93997	-0.00499		4.77777	-0.898574
	4.80676	-1.11265		4.90181	0.699639		4.9292	-0.070791		4.94306	-1.1e-05		4.78076	-0.903977
	4.80977	-1.12031		4.90488	0.70022		4.93229	-0.067894		4.94616	-0.002015		4.78375	-0.904556
	4.81278	-1.1155		4.90795	0.700227		4.93537	-0.063837		4.94925	-0.003028		4.78674	-0.90267
	4.81579	-1.10833		4.91102	0.69641		4.93846	-0.063363		4.95234	-0.010286		4.78974	-0.893832
	4.8188	-1.10136		4.91409	0.694023		4.94154	-0.066219		4.95543	-0.010738		4.79273	-0.892126
	4.8218	-1.10532		4.91715	0.68662		4.94462	-0.065485		4.95853	-0.020699		4.79572	-0.895676
	4.82481	-1.10976		4.92022	0.677546		4.94771	-0.063226		4.96162	-0.017638		4.79871	-0.896401
	4.82782	-1.11297		4.92329	0.669561		4.95079	-0.057316		4.96471	-0.009535		4.8017	-0.887225
	4.83083	-1.11358		4.92636	0.662087		4.95388	-0.051359		4.96781	-0.009461		4.8047	-0.890384
	4.83384	-1.11535		4.92942	0.651565		4.95696	-0.046604		4.9709	-0.028045		4.80769	-0.893326
	4.83685	-1.11231		4.93249	0.644017		4.96005	-0.047774		4.974	-0.039227		4.81068	-0.899516
	4.83985	-1.12505		4.93556	0.660871		4.96313	-0.045182		4.97709	-0.039605		4.81367	-0.905034
	4.84286	-1.13837		4.93863	0.669861		4.96622	-0.040534		4.98018	-0.035097		4.81667	-0.908183
	4.84587	-1.13665		4.94169	0.674613		4.9693	-0.035442		4.98327	-0.033999		4.81966	-0.905057
	4.84888	-1.12871		4.94476	0.677409		4.97239	-0.024164		4.98637	-0.028752		4.82265	-0.903842
	4.85189	-1.12665		4.94783	0.678293		4.97547	-0.024348		4.98946	-0.039469		4.82564	-0.90446
	4.8549	-1.12989		4.9509	0.675595		4.97856	-0.025673		4.99255	-0.043534		4.82863	-0.913607
	4.8579	-1.12985		4.95396	0.675499		4.98164	-0.025969		4.99565	-0.048732		4.83163	-0.928382
	4.86091	-1.13565		4.95703	0.679226		4.98473	-0.026883		4.99874	-0.059445		4.83462	-0.92412
	4.86392	-1.13028		4.9601	0.682516		4.98781	-0.025002		5.00183	-0.065744		4.83761	-0.912932
	4.86693	-1.12295		4.96317	0.687044		4.9909	-0.017403		5.00493	-0.074961		4.8406	-0.920433
	4.86994	-1.11575		4.96624	0.690711		4.99398	-0.011362		5.00802	-0.076984		4.84359	-0.926011
	4.87295	-1.11601		4.9693	0.6966		4.99707	-0.011799		5.01111	-0.068376		4.84659	-0.920675
	4.87596	-1.11651		4.97237	0.704412		5.00015	-0.010394		5.01421	-0.059828		4.84958	-0.91488
	4.87896	-1.11619		4.97544	0.70297		5.00324	-0.011395		5.0173	-0.056609		4.85257	-0.911307
	4.88197	-1.11199		4.97851	0.692994		5.00632	-0.012606		5.02039	-0.064001		4.85556	-0.918238
	4.88498	-1.11145		4.98157	0.696694		5.00941	-0.011047		5.02349	-0.068211		4.85855	-0.925514
	4.88799	-1.12077		4.98464	0.701534		5.01249	-0.01359		5.02658	-0.074615		4.86155	-0.929996
	4.891	-1.12508		4.98771	0.706316		5.01558	-0.018309		5.02967	-0.084432		4.86454	-0.927845
	4.894	-1.12245		4.99078	0.713229		5.01866	-0.022009		5.03277	-0.077476		4.86753	-0.93363
	4.89701	-1.12293		4.99384	0.713404		5.02175	-0.023312		5.03586	-0.0744		4.87052	-0.929996
	4.90002	-1.12817		4.99691	0.718033		5.02483	-0.01766		5.03895	-0.069908		4.87352	-0.92456
	4.90303	-1.1298		4.99998	0.721062		5.02791	-0.009293		5.04205	-0.065559		4.87651	-0.930784
	4.90604	-1.13122		5.00305	0.719173		5.031	-0.01447		5.04514	-0.059692		4.8795	-0.942976
	4.90905	-1.13725		5.00611	0.719785		5.03408	-0.017695		5.04823	-0.058242		4.88249	-0.94059
	4.91206	-1.14266		5.00918	0.730019		5.03717	-0.012156		5.05133	-0.067086		4.88549	-0.947501
	4.91506	-1.13877		5.01225	0.72346		5.04025	-0.011321		5.05442	-0.076672		4.88848	-0.950422
	4.91807	-1.13552		5.01532	0.723915		5.04334	-0.010987		5.05751	-0.08329		4.89147	-0.954758
	4.92108	-1.13909		5.01838	0.733867		5.04642	-0.008849		5.06061	-0.079901		4.89446	-0.960118
	4.92409	-1.14431		5.02145	0.739323		5.04951	-0.004506		5.0637	-0.068375		4.89745	-0.952917
	4.9271	-1.14247		5.02452	0.73858		5.05259	0.008289		5.06679	-0.061184		4.90045	-0.941795
	4.93011	-1.13364		5.02759	0.735923		5.05568	0.018621		5.06989	-0.056543		4.90344	-0.937387
	4.93311	-1.12651		5.03066	0.731179		5.05876	0.020645		5.07298	-0.056576		4.90643	-0.943066
	4.93612	-1.12995		5.03372	0.730881		5.06185	0.022149		5.07607	-0.059765		4.90942	-0.942255
	4.93913	-1.13272		5.03679	0.732544		5.06493	0.024884		5.07917	-0.053818		4.91242	-0.938017
	4.94214	-1.13367		5.03986	0.724732		5.06802	0.025145		5.08226	-0.050058		4.91541	-0.926254
	4.94515	-1.13285		5.04293	0.723071		5.0711	0.031391		5.08535	-0.05229		4.9184	-0.927209
	4.94816	-1.13356		5.04599	0.726628		5.07419	0.030254		5.08845	-0.050053		4.92139	-0.927792
	4.95116	-1.13364		5.04906	0.735837		5.07727	0.015126		5.09154	-0.046431		4.92438	-0.930207
	4.95417	-1.13468		5.05213	0.733727		5.08036	0.008799		5.09463	-0.038975		4.92737	-0.935908
	4.95718	-1.1383		5.0552	0.740151		5.08344	0.010162		5.09773	-0.032588		4.93037	-0.940104
	4.96019	-1.13355		5.05826	0.735184		5.08652	0.011796		5.10082	-0.032885		4.93336	-0.9324
	4.9632	-1.11966		5.06133	0.729885		5.08961	0.006158		5.10391	-0.037357		4.93635	-0.927267
	4.96621	-1.11091		5.0644	0.729262		5.09269	-0.003123		5.10701	-0.04777		4.93934	-0.930251
	4.96922	-1.1118		5.06747	0.736576		5.09578	-0.014371		5.1101	-0.050139		4.94234	-0.922484
	4.97222	-1.1205		5.07053	0.739496		5.09886	-0.013253		5.11319	-0.046961		4.94533	-0.923875
	4.97523	-1.12783		5.0736	0.740307		5.10195	-0.012255		5.11629	-0.041623		4.94832	-0.923157
	4.97824	-1.12658		5.07667	0.740904		5.10503	-0.010982		5.11938	-0.035562		4.95131	-0.918978
	4.98125	-1.12476		5.07974	0.738905		5.10812	-0.012785		5.12247	-0.044115		4.9543	-0.917657
	4.98426	-1.1256		5.0828	0.741368		5.1112	-0.018175		5.12557	-0.045047		4.9573	-0.931561
	4.98727	-1.12424		5.08587	0.739004		5.11429	-0.013278		5.12866	-0.050518		4.96029	-0.933908
	4.99027	-1.12		5.08894	0.728353		5.11737	0.004061		5.13175	-0.047183		4.96328	-0.935809
	4.99328	-1.11899		5.09201	0.726066		5.12046	0.020524		5.13485	-0.039013		4.96627	-0.938834
	4.99629	-1.11827		5.09507	0.733469		5.12354	0.024351		5.13794	-0.040157		4.96927	-0.941158
	4.9993	-1.11945		5.09814	0.733952		5.12663	0.028868		5.14103	-0.033392		4.97226	-0.948363
	5.00231	-1.12547		5.10121	0.733783		5.12971	0.039461		5.14412	-0.029772		4.97525	-0.962528
	5.00532	-1.1338		5.10428	0.733914		5.1328	0.04384		5.14722	-0.034112		4.97824	-0.967563
	5.00832	-1.14018		5.10734	0.732529		5.13588	0.043513		5.15031	-0.03235		4.98123	-0.971122
	5.01133	-1.14374		5.11041	0.730587		5.13897	0.036257		5.15341	-0.036891		4.98423	-0.978333
	5.01434	-1.14379		5.11348	0.733326		5.14205	0.035008		5.1565	-0.039516		4.98722	-0.98064
	5.01735	-1.13919		5.11655	0.735518		5.14514	0.034671		5.15959	-0.046631		4.99021	-0.980128
	5.02036	-1.13922		5.11962	0.741904		5.14822	0.037331		5.16268	-0.057313		4.9932	-0.978869
	5.02337	-1.14196		5.12268	0.746794		5.15131	0.033189		5.16578	-0.058747		4.9962	-0.981505
	5.02637	-1.1473		5.12575	0.759771		5.15439	0.032183		5.16887	-0.051323		4.99919	-0.980361
	5.02938	-1.15093		5.12882	0.774038		5.15748	0.023294		5.17197	-0.055052		5.00218	-0.973554
	5.03239	-1.15115		5.13189	0.778805		5.16056	0.009654		5.17506	-0.067758		5.00517	-0.961198
	5.0354	-1.1425		5.13495	0.776929		5.16365	0.00116		5.17815	-0.081117		5.00816	-0.945239
	5.03841	-1.13595		5.13802	0.77239		5.16673	-0.003988		5.18124	-0.088187		5.01116	-0.933123
	5.04142	-1.13643		5.14109	0.774203		5.16982	-0.01592		5.18434	-0.104252		5.01415	-0.925384
	5.04443	-1.13706		5.14416	0.773486		5.1729	-0.019897		5.18743	-0.109249		5.01714	-0.923986
	5.04743	-1.13833		5.14722	0.771734		5.17598	-0.01749		5.19053	-0.116296		5.02013	-0.924155
	5.05044	-1.13553		5.15029	0.77152		5.17907	-0.00602		5.19362	-0.119458		5.02313	-0.921951
	5.05345	-1.13578		5.15336	0.774292		5.18215	-0.007144		5.19671	-0.121103		5.02612	-0.929763
	5.05646	-1.13439		5.15643	0.774664		5.18524	-0.00647		5.1998	-0.126462		5.02911	-0.936354
	5.05947	-1.13555		5.15949	0.772711		5.18832	-0.011493		5.2029	-0.12317		5.0321	-0.947493
	5.06248	-1.13485		5.16256	0.773248		5.19141	-0.014491		5.20599	-0.120661		5.03509	-0.960588
	5.06548	-1.13396		5.16563	0.774529		5.19449	-0.013856		5.20908	-0.123443		5.03808	-0.962241
	5.06849	-1.1339		5.1687	0.769272		5.19758	-0.023457		5.21218	-0.120365		5.04108	-0.964756
	5.0715	-1.13098		5.17176	0.768489		5.20066	-0.021805		5.21527	-0.117415		5.04407	-0.97086
	5.07451	-1.13235		5.17483	0.767765		5.20375	-0.022014		5.21836	-0.108969		5.04706	-0.97389
	5.07752	-1.14		5.1779	0.765755		5.20683	-0.02888		5.22146	-0.098392		5.05005	-0.974991
	5.08053	-1.1481		5.18097	0.768482		5.20992	-0.034026		5.22455	-0.090879		5.05305	-0.986261
	5.08353	-1.14979		5.18404	0.775681		5.213	-0.030945		5.22764	-0.087137		5.05604	-0.990368
	5.08654	-1.14781		5.1871	0.779028		5.21609	-0.026406		5.23074	-0.079654		5.05903	-0.985302
	5.08955	-1.14738		5.19017	0.778113		5.21917	-0.030132		5.23383	-0.076452		5.06202	-0.984819
	5.09256	-1.14722		5.19324	0.778779		5.22226	-0.035202		5.23692	-0.073716		5.06501	-0.988982
	5.09557	-1.14409		5.19631	0.776507		5.22534	-0.03077		5.24002	-0.074843		5.06801	-0.991732
	5.09858	-1.1454		5.19937	0.785376		5.22843	-0.026622		5.24311	-0.076485		5.071	-0.991544
	5.10158	-1.14745		5.20244	0.791973		5.23151	-0.023153		5.2462	-0.081809		5.07399	-0.988382
	5.10459	-1.14738		5.20551	0.789573		5.2346	-0.024042		5.2493	-0.079048		5.07698	-0.98022
	5.1076	-1.14718		5.20858	0.780537		5.23768	-0.02457		5.25239	-0.077753		5.07998	-0.98284
	5.11061	-1.1437		5.21164	0.777854		5.24077	-0.023642		5.25548	-0.078085		5.08297	-0.981454
	5.11362	-1.14794		5.21471	0.776683		5.24385	-0.030859		5.25858	-0.077786		5.08596	-0.984215
	5.11663	-1.14889		5.21778	0.780988		5.24694	-0.025403		5.26167	-0.080419		5.08895	-0.993321
	5.11963	-1.14506		5.22085	0.785632		5.25002	-0.01363		5.26476	-0.07319		5.09194	-1.00465
	5.12264	-1.14235		5.22391	0.78174		5.25311	-0.001807		5.26786	-0.060688		5.09494	-1.00277
	5.12565	-1.14352		5.22698	0.776213		5.25619	-0.006941		5.27095	-0.060257		5.09793	-1.00274
	5.12866	-1.14769		5.23005	0.778262		5.25927	-0.008118		5.27404	-0.060139		5.10092	-0.999714
	5.13167	-1.14685		5.23312	0.775872		5.26236	-0.012106		5.27714	-0.059554		5.10391	-0.995796
	5.13468	-1.14663		5.23619	0.771851		5.26544	-0.020598		5.28023	-0.053919		5.10691	-0.998348
	5.13769	-1.14456		5.23925	0.778141		5.26853	-0.027592		5.28332	-0.049507		5.1099	-1.00375
	5.14069	-1.13953		5.24232	0.767021		5.27161	-0.038172		5.28642	-0.044424		5.11289	-1.00772
	5.1437	-1.13537		5.24539	0.765268		5.2747	-0.027473		5.28951	-0.03528		5.11588	-1.00027
	5.14671	-1.13445		5.24846	0.7714		5.27778	-0.01903		5.2926	-0.035062		5.11887	-0.993988
	5.14972	-1.13049		5.25152	0.775821		5.28087	-0.017422		5.2957	-0.038672		5.12187	-0.993657
	5.15273	-1.12613		5.25459	0.773822		5.28395	-0.01595		5.29879	-0.039752		5.12486	-1.00097
	5.15573	-1.12197		5.25766	0.776147		5.28704	-0.010348		5.30188	-0.031643		5.12785	-0.999111
	5.15874	-1.12224		5.26073	0.780757		5.29012	-0.01372		5.30498	-0.030808		5.13084	-0.998708
	5.16175	-1.11391		5.26379	0.787738		5.29321	-0.028226		5.30807	-0.04513		5.13384	-1.00287
	5.16476	-1.10397		5.26686	0.78815		5.29629	-0.035846		5.31116	-0.049992		5.13683	-1.00502
	5.16777	-1.09541		5.26993	0.789192		5.29938	-0.03549		5.31426	-0.047926		5.13982	-1.00314
	5.17078	-1.09417		5.273	0.79572		5.30246	-0.04009		5.31735	-0.041156		5.14281	-1.00789
	5.17379	-1.09651		5.27606	0.801528		5.30555	-0.032894		5.32044	-0.042587		5.1458	-1.01533
	5.1768	-1.08821		5.27913	0.796337		5.30863	-0.027213		5.32354	-0.040233		5.1488	-1.01984
	5.1798	-1.07919		5.2822	0.789113		5.31172	-0.014579		5.32663	-0.035438		5.15179	-1.01772
	5.18281	-1.07555		5.28527	0.790948		5.3148	-0.01005		5.32972	-0.035768		5.15478	-1.02068
	5.18582	-1.08055		5.28834	0.789869		5.31789	-0.019848		5.33282	-0.037572		5.15777	-1.03149
	5.18883	-1.07454		5.2914	0.787671		5.32097	-0.011518		5.33591	-0.03195		5.16076	-1.04469
	5.19184	-1.07571		5.29447	0.784636		5.32406	-0.000834		5.339	-0.026446		5.16376	-1.05193
	5.19484	-1.08132		5.29754	0.78448		5.32714	-0.000532		5.34209	-0.034118		5.16675	-1.05396
	5.19785	-1.08386		5.30061	0.782001		5.33023	0.005475		5.34519	-0.045287		5.16974	-1.05122
	5.20086	-1.08895		5.30367	0.771108		5.33331	0.011282		5.34828	-0.049587		5.17273	-1.04189
	5.20387	-1.09928		5.30674	0.770023		5.3364	0.020888		5.35138	-0.045953		5.17572	-1.03176
	5.20688	-1.10655		5.30981	0.776622		5.33948	0.02754		5.35447	-0.047141		5.17872	-1.03245
	5.20989	-1.10827		5.31288	0.779026		5.34256	0.030941		5.35756	-0.056454		5.18171	-1.04444
	5.21289	-1.10545		5.31594	0.773934		5.34565	0.033213		5.36066	-0.062242		5.1847	-1.048
	5.2159	-1.09875		5.31901	0.774849		5.34873	0.037938		5.36375	-0.066232		5.18769	-1.04061
	5.21891	-1.10635		5.32208	0.776278		5.35182	0.035138		5.36684	-0.075305		5.19069	-1.03321
	5.22192	-1.12048		5.32515	0.780181		5.3549	0.034648		5.36993	-0.082827		5.19368	-1.03016
	5.22493	-1.13096		5.32821	0.784055		5.35799	0.036748		5.37303	-0.087548		5.19667	-1.01987
	5.22794	-1.13347		5.33128	0.791202		5.36107	0.032855		5.37612	-0.08526		5.19966	-1.01849
	5.23095	-1.14199		5.33435	0.796169		5.36416	0.018718		5.37922	-0.083637		5.20266	-1.02427
	5.23395	-1.1457		5.33742	0.793426		5.36724	0.017577		5.38231	-0.082012		5.20565	-1.02504
	5.23696	-1.14928		5.34049	0.790126		5.37033	0.018813		5.3854	-0.079858		5.20864	-1.02667
	5.23997	-1.1507		5.34355	0.790801		5.37341	0.026932		5.38849	-0.076006		5.21163	-1.03626
	5.24298	-1.14717		5.34662	0.794966		5.3765	0.033325		5.39159	-0.072563		5.21462	-1.04433
	5.24599	-1.14616		5.34969	0.797459		5.37958	0.035228		5.39468	-0.077311		5.21762	-1.0476
	5.249	-1.14672		5.35276	0.800729		5.38267	0.038524		5.39778	-0.075599		5.22061	-1.04916
	5.252	-1.15095		5.35582	0.796759		5.38575	0.044786		5.40087	-0.075673		5.2236	-1.0438
	5.25501	-1.15653		5.35889	0.79678		5.38884	0.044564		5.40396	-0.07688		5.22659	-1.04532
	5.25802	-1.16533		5.36196	0.797437		5.39192	0.045683		5.40705	-0.06624		5.22959	-1.04539
	5.26103	-1.16809		5.36503	0.798973		5.39501	0.043728		5.41015	-0.061323		5.23258	-1.03896
	5.26404	-1.16817		5.36809	0.805238		5.39809	0.038606		5.41324	-0.061143		5.23557	-1.03494
	5.26705	-1.17097		5.37116	0.804221		5.40118	0.03617		5.41633	-0.067342		5.23856	-1.04
	5.27005	-1.16999		5.37423	0.792849		5.40426	0.03579		5.41943	-0.075011		5.24155	-1.04418
	5.27306	-1.1699		5.3773	0.796752		5.40735	0.03564		5.42252	-0.079169		5.24454	-1.04205
	5.27607	-1.16734		5.38036	0.802021		5.41043	0.033937		5.42561	-0.073567		5.24754	-1.03867
	5.27908	-1.16042		5.38343	0.802752		5.41352	0.020805		5.42871	-0.067862		5.25053	-1.03039
	5.28209	-1.15744		5.3865	0.802294		5.4166	0.007801		5.4318	-0.066648		5.25352	-1.02842
	5.2851	-1.15776		5.38957	0.797344		5.41969	0.003046		5.43489	-0.068501		5.25651	-1.03472
	5.2881	-1.16112		5.39263	0.780804		5.42277	0.001608		5.43799	-0.06557		5.25951	-1.04608
	5.29111	-1.16355		5.3957	0.76806		5.42586	-0.004808		5.44108	-0.064884		5.2625	-1.05048
	5.29412	-1.16254		5.39877	0.765271		5.42894	-0.011338		5.44417	-0.05172		5.26549	-1.0543
	5.29713	-1.16176		5.40184	0.760898		5.43202	-0.018324		5.44727	-0.044918		5.26848	-1.06081
	5.30014	-1.16036		5.4049	0.76394		5.43511	-0.023286		5.45036	-0.050185		5.27147	-1.06874
	5.30315	-1.15654		5.40797	0.760144		5.43819	-0.011511		5.45345	-0.042343		5.27447	-1.07994
	5.30616	-1.14659		5.41104	0.756161		5.44128	-0.004504		5.45655	-0.035965		5.27746	-1.0883
	5.30916	-1.13915		5.41411	0.751321		5.44436	-0.000593		5.45964	-0.029954		5.28045	-1.09378
	5.31217	-1.13135		5.41718	0.749856		5.44745	0.008716		5.46273	-0.027553		5.28344	-1.08819
	5.31518	-1.12402		5.42024	0.744292		5.45053	0.007549		5.46583	-0.033958		5.28644	-1.08814
	5.31819	-1.12614		5.42331	0.743106		5.45362	0.010022		5.46892	-0.036199		5.28943	-1.09566
	5.3212	-1.13288		5.42638	0.744138		5.4567	0.015299		5.47201	-0.037637		5.29242	-1.10499
	5.32421	-1.13862		5.42945	0.742413		5.45979	0.022454		5.47511	-0.033509		5.29541	-1.10901
	5.32721	-1.14018		5.43251	0.744239		5.46287	0.032693		5.4782	-0.029572		5.2984	-1.10292
	5.33022	-1.1349		5.43558	0.749843		5.46596	0.028736		5.48129	-0.027387		5.3014	-1.09548
	5.33323	-1.12389		5.43865	0.751407		5.46904	0.028333		5.48439	-0.023553		5.30439	-1.09194
	5.33624	-1.12108		5.44172	0.758482		5.47213	0.033248		5.48748	-0.037478		5.30738	-1.08391
	5.33925	-1.12175		5.44478	0.763273		5.47521	0.037121		5.49057	-0.034249		5.31037	-1.08423
	5.34226	-1.11703		5.44785	0.765908		5.4783	0.036147		5.49367	-0.030631		5.31337	-1.08918
	5.34526	-1.10854		5.45092	0.767863		5.48138	0.025177		5.49676	-0.030457		5.31636	-1.09606
	5.34827	-1.11039		5.45399	0.773177		5.48447	0.021939		5.49985	-0.032812		5.31935	-1.10232
	5.35128	-1.11503		5.45705	0.78058		5.48755	0.011049		5.50295	-0.038684		5.32234	-1.0937
	5.35429	-1.12502		5.46012	0.782072		5.49064	0.000649		5.50604	-0.037172		5.32533	-1.09172
	5.3573	-1.12751		5.46319	0.791612		5.49372	-0.002024		5.50913	-0.038403		5.32833	-1.08978
	5.36031	-1.12424		5.46626	0.799211		5.49681	-0.00116		5.51223	-0.042394		5.33132	-1.09447
	5.36332	-1.11622		5.46933	0.806157		5.49989	-0.002073		5.51532	-0.049621		5.33431	-1.09634
	5.36632	-1.10945		5.47239	0.822839		5.50298	-0.011188		5.51841	-0.052908		5.3373	-1.09699
	5.36933	-1.10858		5.47546	0.824369		5.50606	-0.019224		5.52151	-0.055072		5.3403	-1.10116
	5.37234	-1.11231		5.47853	0.831846		5.50915	-0.016587		5.5246	-0.060231		5.34329	-1.10015
	5.37535	-1.12205		5.4816	0.831651		5.51223	-0.019483		5.52769	-0.064539		5.34628	-1.09533
	5.37836	-1.12593		5.48466	0.825055		5.51532	-0.022446		5.53079	-0.069767		5.34927	-1.09982
	5.38136	-1.12823		5.48773	0.828058		5.5184	-0.024723		5.53388	-0.074758		5.35226	-1.10222
	5.38437	-1.13813		5.4908	0.82158		5.52148	-0.028905		5.53697	-0.076052		5.35526	-1.10329
	5.38738	-1.14441		5.49387	0.815375		5.52457	-0.030801		5.54007	-0.070653		5.35825	-1.09473
	5.39039	-1.14498		5.49693	0.810621		5.52765	-0.028591		5.54316	-0.061101		5.36124	-1.08723
	5.3934	-1.13729		5.5	0.809569		5.53074	-0.022136		5.54625	-0.05591		5.36423	-1.09743
	5.39641	-1.13111		5.50307	0.807359		5.53382	-0.019482		5.54934	-0.052297		5.36722	-1.11096
	5.39942	-1.13003		5.50614	0.796592		5.53691	-0.012282		5.55244	-0.050292		5.37022	-1.11577
	5.40242	-1.13316		5.5092	0.788224		5.53999	-0.010617		5.55553	-0.046365		5.37321	-1.112
	5.40543	-1.1396		5.51227	0.772993		5.54308	-0.013817		5.55863	-0.042119		5.3762	-1.11473
	5.40844	-1.14113		5.51534	0.767401		5.54616	-0.01496		5.56172	-0.043624		5.37919	-1.11733
	5.41145	-1.14017		5.51841	0.766895		5.54925	-0.014148		5.56481	-0.041923		5.38218	-1.11746
	5.41446	-1.13981		5.52147	0.766507		5.55233	-0.005623		5.5679	-0.042215		5.38518	-1.12855
	5.41747	-1.13993		5.52454	0.770681		5.55542	-0.000902		5.571	-0.041449		5.38817	-1.14526
	5.42047	-1.13912		5.52761	0.768607		5.5585	-0.002756		5.57409	-0.039719		5.39116	-1.15432
	5.42348	-1.13387		5.53068	0.760212		5.56159	-0.001401		5.57719	-0.041792		5.39415	-1.15506
	5.42649	-1.12096		5.53374	0.760979		5.56467	0.003544		5.58028	-0.053692		5.39715	-1.15579
	5.4295	-1.1198		5.53681	0.760213		5.56776	0.005208		5.58337	-0.066853		5.40014	-1.15738
	5.43251	-1.1185		5.53988	0.756511		5.57084	0.002231		5.58646	-0.070939		5.40313	-1.15596
	5.43552	-1.11926		5.54295	0.755154		5.57393	0.002165		5.58956	-0.060461		5.40612	-1.14711
	5.43853	-1.12094		5.54601	0.758239		5.57701	0.002041		5.59265	-0.059258		5.40911	-1.13663
	5.44153	-1.12423		5.54908	0.753194		5.5801	-0.003588		5.59574	-0.059137		5.41211	-1.13948
	5.44454	-1.11998		5.55215	0.753071		5.58318	-0.005487		5.59884	-0.06086		5.4151	-1.14374
	5.44755	-1.11442		5.55522	0.751507		5.58627	-0.002469		5.60193	-0.061544		5.41809	-1.14515
	5.45056	-1.11524		5.55829	0.759832		5.58935	0.001889		5.60503	-0.056602		5.42108	-1.15486
	5.45357	-1.11128		5.56135	0.763807		5.59243	-0.00012		5.60812	-0.051972		5.42408	-1.16522
	5.45657	-1.1119		5.56442	0.763562		5.59552	0.003558		5.61121	-0.038159		5.42707	-1.16453
	5.45958	-1.11278		5.56749	0.76999		5.5986	0.004279		5.6143	-0.027284		5.43006	-1.16334
	5.46259	-1.11541		5.57056	0.779881		5.60169	0.001386		5.6174	-0.02625		5.43305	-1.16418
	5.4656	-1.12133		5.57362	0.786814		5.60477	-0.00074		5.62049	-0.024474		5.43604	-1.15794
	5.46861	-1.13291		5.57669	0.788249		5.60786	-0.000244		5.62358	-0.005548		5.43904	-1.15181
	5.47162	-1.13741		5.57976	0.797135		5.61094	-0.000843		5.62668	0.002128		5.44203	-1.16103
	5.47462	-1.1407		5.58283	0.805285		5.61403	-0.001915		5.62977	-0.009007		5.44502	-1.17505
	5.47763	-1.1421		5.58589	0.805441		5.61711	-0.001454		5.63286	-0.022752		5.44801	-1.1907
	5.48064	-1.13543		5.58896	0.804405		5.6202	0.002897		5.63596	-0.02785		5.45101	-1.20422
	5.48365	-1.13236		5.59203	0.8068		5.62328	0.006258		5.63905	-0.034185		5.454	-1.20884
	5.48666	-1.13722		5.5951	0.814754		5.62637	0.006883		5.64214	-0.036925		5.45699	-1.21443
	5.48967	-1.13854		5.59816	0.810234		5.62945	0.001776		5.64524	-0.04226		5.45998	-1.21488
	5.49268	-1.13822		5.60123	0.800304		5.63254	0.00219		5.64833	-0.045541		5.46297	-1.2079
	5.49568	-1.14411		5.6043	0.797131		5.63562	-0.000499		5.65142	-0.049379		5.46597	-1.21349
	5.49869	-1.13892		5.60737	0.794079		5.63871	-0.008213		5.65452	-0.064487		5.46896	-1.21864
	5.5017	-1.12909		5.61043	0.790549		5.64179	-2.8e-05		5.65761	-0.071166		5.47195	-1.21684
	5.50471	-1.12771		5.6135	0.787706		5.64488	0.006828		5.6607	-0.074561		5.47494	-1.21622
	5.50772	-1.12665		5.61657	0.783781		5.64796	0.008086		5.6638	-0.080318		5.47794	-1.22162
	5.51073	-1.1248		5.61964	0.781914		5.65105	0.007583		5.66689	-0.080816		5.48093	-1.23037
	5.51373	-1.12019		5.6227	0.772898		5.65413	0.00996		5.66998	-0.083339		5.48392	-1.2345
	5.51674	-1.11573		5.62577	0.771252		5.65722	0.008488		5.67308	-0.081014		5.48691	-1.23522
	5.51975	-1.1158		5.62884	0.772412		5.6603	-0.000753		5.67617	-0.075375		5.4899	-1.22971
	5.52276	-1.12423		5.63191	0.774808		5.66338	-0.005641		5.67926	-0.067094		5.4929	-1.21898
	5.52577	-1.12473		5.63498	0.771888		5.66647	-0.005774		5.68236	-0.050771		5.49589	-1.213
	5.52878	-1.12618		5.63804	0.761931		5.66955	-0.006262		5.68545	-0.045947		5.49888	-1.20622
	5.53179	-1.12903		5.64111	0.75501		5.67264	-0.006141		5.68854	-0.044612		5.50187	-1.20092
	5.53479	-1.12692		5.64418	0.752073		5.67572	-0.013565		5.69164	-0.039848		5.50486	-1.20975
	5.5378	-1.12107		5.64725	0.760668		5.67881	-0.015563		5.69473	-0.030971		5.50786	-1.21151
	5.54081	-1.12264		5.65031	0.765494		5.68189	-0.016446		5.69782	-0.025451		5.51085	-1.21463
	5.54382	-1.12478		5.65338	0.762959		5.68498	-0.026796		5.70092	-0.02424		5.51384	-1.21796
	5.54683	-1.11709		5.65645	0.760941		5.68806	-0.036626		5.70401	-0.025664		5.51683	-1.22319
	5.54983	-1.11654		5.65952	0.762995		5.69115	-0.044261		5.7071	-0.032978		5.51982	-1.23162
	5.55284	-1.11941		5.66258	0.761578		5.69423	-0.052035		5.7102	-0.041837		5.52282	-1.23005
	5.55585	-1.12231		5.66565	0.763559		5.69732	-0.053841		5.71329	-0.03413		5.52581	-1.22412
	5.55886	-1.12453		5.66872	0.764657		5.7004	-0.053064		5.71638	-0.030314		5.5288	-1.22836
	5.56187	-1.12863		5.67179	0.76151		5.70349	-0.052989		5.71948	-0.028432		5.53179	-1.23884
	5.56488	-1.12934		5.67485	0.759611		5.70657	-0.059424		5.72257	-0.029406		5.53479	-1.25403
	5.56789	-1.13101		5.67792	0.766678		5.70966	-0.066623		5.72566	-0.033052		5.53778	-1.26145
	5.57089	-1.13689		5.68099	0.771164		5.71274	-0.069861		5.72876	-0.016829		5.54077	-1.26962
	5.5739	-1.13501		5.68406	0.778059		5.71583	-0.071629		5.73185	-0.015079		5.54376	-1.2776
	5.57691	-1.13129		5.68713	0.778424		5.71891	-0.070355		5.73494	-0.025589		5.54676	-1.27776
	5.57992	-1.13491		5.69019	0.764805		5.722	-0.069485		5.73804	-0.031588		5.54975	-1.27714
	5.58293	-1.14077		5.69326	0.756486		5.72508	-0.065072		5.74113	-0.030336		5.55274	-1.27857
	5.58594	-1.14476		5.69633	0.758588		5.72817	-0.060199		5.74422	-0.023482		5.55573	-1.27887
	5.58894	-1.15131		5.6994	0.759457		5.73125	-0.059775		5.74732	-0.021179		5.55872	-1.28371
	5.59195	-1.15147		5.70246	0.760323		5.73434	-0.049824		5.75041	-0.020113		5.56172	-1.28775
	5.59496	-1.15325		5.70553	0.75887		5.73742	-0.03801		5.7535	-0.020317		5.56471	-1.2981
	5.59797	-1.15371		5.7086	0.756905		5.74051	-0.02678		5.7566	-0.015721		5.5677	-1.30559
	5.60098	-1.15753		5.71167	0.76856		5.74359	-0.022647		5.75969	-0.012281		5.57069	-1.30764
	5.60399	-1.15363		5.71473	0.784333		5.74667	-0.01126		5.76278	-0.017384		5.57368	-1.31181
	5.607	-1.14752		5.7178	0.790944		5.74976	0.001658		5.76588	-0.019919		5.57668	-1.31492
	5.61	-1.13617		5.72087	0.794191		5.75284	0.007147		5.76897	-0.027896		5.57967	-1.31184
	5.61301	-1.12644		5.72394	0.79942		5.75593	0.004581		5.77206	-0.034362		5.58266	-1.30826
	5.61602	-1.12791		5.72701	0.799996		5.75901	0.001583		5.77516	-0.03115		5.58565	-1.30499
	5.61903	-1.135		5.73007	0.80788		5.7621	0.001968		5.77825	-0.029167		5.58864	-1.30283
	5.62204	-1.13598		5.73314	0.814703		5.76518	0.004352		5.78134	-0.024833		5.59164	-1.30343
	5.62505	-1.13478		5.73621	0.826181		5.76827	0.008751		5.78444	-0.018074		5.59463	-1.30133
	5.62805	-1.1296		5.73928	0.829429		5.77135	0.013319		5.78753	-0.018158		5.59762	-1.29628
	5.63106	-1.12596		5.74234	0.828121		5.77444	0.017035		5.79062	-0.015917		5.60061	-1.28839
	5.63407	-1.12407		5.74541	0.828241		5.77752	0.011792		5.79371	-0.015407		5.60361	-1.28294
	5.63708	-1.12265		5.74848	0.829836		5.78061	0.00191		5.79681	-0.021542		5.6066	-1.27722
	5.64009	-1.12556		5.75155	0.833008		5.78369	0.002172		5.7999	-0.029708		5.60959	-1.27545
	5.64309	-1.12274		5.75461	0.82798		5.78678	0.006223		5.803	-0.027586		5.61258	-1.26673
	5.6461	-1.12708		5.75768	0.829661		5.78986	0.002056		5.80609	-0.02614		5.61557	-1.25374
	5.64911	-1.14386		5.76075	0.833647		5.79295	0.00201		5.80918	-0.026228		5.61857	-1.2508
	5.65212	-1.15918		5.76382	0.834723		5.79603	0.005059		5.81227	-0.03075		5.62156	-1.25436
	5.65513	-1.15842		5.76688	0.83567		5.79912	0.012199		5.81537	-0.033906		5.62455	-1.25543
	5.65814	-1.1501		5.76995	0.833921		5.8022	0.021314		5.81846	-0.03545		5.62754	-1.2572
	5.66115	-1.14435		5.77302	0.839609		5.80529	0.013699		5.82156	-0.041677		5.63054	-1.26118
	5.66415	-1.14153		5.77609	0.842508		5.80837	0.00824		5.82465	-0.050639		5.63353	-1.26672
	5.66716	-1.13257		5.77915	0.841753		5.81146	0.005748		5.82774	-0.053185		5.63652	-1.27208
	5.67017	-1.13472		5.78222	0.848181		5.81454	0.004707		5.83083	-0.05287		5.63951	-1.28308
	5.67318	-1.13707		5.78529	0.854285		5.81763	0.006485		5.83393	-0.056234		5.6425	-1.29532
	5.67619	-1.13321		5.78836	0.859604		5.82071	0.006367		5.83702	-0.056563		5.6455	-1.30019
	5.6792	-1.12984		5.79143	0.859737		5.82379	0.00148		5.84011	-0.057353		5.64849	-1.30748
	5.6822	-1.12682		5.79449	0.857307		5.82688	-0.005345		5.84321	-0.06126		5.65148	-1.31524
	5.68521	-1.12877		5.79756	0.854785		5.82996	-0.001571		5.8463	-0.065364		5.65447	-1.33198
	5.68822	-1.12489		5.80063	0.848476		5.83305	-0.000809		5.84939	-0.067528		5.65747	-1.35154
	5.69123	-1.11842		5.8037	0.838987		5.83613	0.007477		5.85249	-0.065323		5.66046	-1.35643
	5.69424	-1.10744		5.80676	0.838078		5.83922	0.012297		5.85558	-0.06317		5.66345	-1.36122
	5.69725	-1.10997		5.80983	0.841435		5.8423	0.00463		5.85867	-0.061045		5.66644	-1.37046
	5.70026	-1.11604		5.8129	0.83763		5.84539	0.005937		5.86177	-0.055913		5.66943	-1.37596
	5.70326	-1.11723		5.81597	0.830866		5.84847	0.010527		5.86486	-0.04915		5.67243	-1.37706
	5.70627	-1.11305		5.81903	0.823231		5.85156	0.008548		5.86795	-0.049954		5.67542	-1.37034
	5.70928	-1.1187		5.8221	0.815894		5.85464	0.009772		5.87105	-0.052185		5.67841	-1.36483
	5.71229	-1.12192		5.82517	0.816297		5.85773	0.008207		5.87414	-0.041364		5.6814	-1.35763
	5.7153	-1.12485		5.82824	0.814994		5.86081	0.003401		5.87723	-0.024787		5.6844	-1.35197
	5.7183	-1.13128		5.8313	0.813005		5.8639	-0.004824		5.88033	-0.018051		5.68739	-1.35416
	5.72131	-1.13878		5.83437	0.810761		5.86698	0.005756		5.88342	-0.013103		5.69038	-1.35526
	5.72432	-1.14065		5.83744	0.810429		5.87007	-0.002891		5.88651	-0.00811		5.69337	-1.35259
	5.72733	-1.13957		5.84051	0.801634		5.87315	-0.01075		5.88961	-0.009954		5.69636	-1.34778
	5.73034	-1.14009		5.84357	0.805489		5.87624	-0.019263		5.8927	-0.005237		5.69936	-1.33309
	5.73335	-1.13894		5.84664	0.810795		5.87932	-0.028304		5.89579	-0.002952		5.70235	-1.3278
	5.73635	-1.1443		5.84971	0.808149		5.88241	-0.022641		5.89889	-0.002689		5.70534	-1.32533
	5.73936	-1.1462		5.85278	0.799996		5.88549	-0.023023		5.90198	-0.000115		5.70833	-1.32243
	5.74237	-1.14592		5.85584	0.796421		5.88858	-0.027535		5.90507	0.008344		5.71132	-1.32182
	5.74538	-1.15116		5.85891	0.797378		5.89166	-0.030912		5.90817	0.005986		5.71432	-1.31921
	5.74839	-1.16214		5.86198	0.801734		5.89475	-0.030728		5.91126	0.010591		5.71731	-1.32016
	5.7514	-1.16555		5.86505	0.803877		5.89783	-0.032696		5.91435	0.010994		5.7203	-1.32616
	5.75441	-1.16452		5.86812	0.802148		5.90092	-0.031192		5.91745	0.003666		5.72329	-1.34114
	5.75741	-1.16395		5.87118	0.800684		5.904	-0.022284		5.92054	-0.004279		5.72628	-1.3499
	5.76042	-1.15695		5.87425	0.801718		5.90709	-0.011242		5.92363	0.006461		5.72928	-1.35142
	5.76343	-1.15165		5.87732	0.806866		5.91017	-0.015364		5.92673	0.008292		5.73227	-1.34952
	5.76644	-1.15401		5.88039	0.81027		5.91326	-0.01383		5.92982	0.01002		5.73526	-1.35004
	5.76945	-1.1587		5.88345	0.815361		5.91634	-0.014794		5.93291	0.008779		5.73825	-1.35151
	5.77246	-1.16245		5.88652	0.811607		5.91943	-0.016472		5.93601	0.007982		5.74125	-1.36206
	5.77546	-1.16348		5.88959	0.809081		5.92251	-0.021493		5.9391	0.008136		5.74424	-1.37208
	5.77847	-1.16528		5.89266	0.813257		5.92559	-0.027535		5.94219	0.006261		5.74723	-1.38399
	5.78148	-1.16834		5.89572	0.816316		5.92868	-0.025468		5.94529	-0.001491		5.75022	-1.39009
	5.78449	-1.17288		5.89879	0.823092		5.93176	-0.023297		5.94838	-0.001951		5.75321	-1.39778
	5.7875	-1.17537		5.90186	0.828125		5.93485	-0.023116		5.95147	0.000471		5.75621	-1.40883
	5.79051	-1.17447		5.90493	0.830779		5.93793	-0.023474		5.95457	-0.004979		5.7592	-1.42162
	5.79352	-1.17171		5.90799	0.825788		5.94102	-0.024341		5.95766	-0.008407		5.76219	-1.42666
	5.79652	-1.16677		5.91106	0.831504		5.9441	-0.025583		5.96075	-0.007647		5.76518	-1.4241
	5.79953	-1.15792		5.91413	0.841671		5.94719	-0.033103		5.96385	-0.007527		5.76818	-1.42468
	5.80254	-1.15977		5.9172	0.842119		5.95027	-0.043815		5.96694	-0.015177		5.77117	-1.43179
	5.80555	-1.16047		5.92026	0.84182		5.95336	-0.050271		5.97003	-0.015065		5.77416	-1.44458
	5.80856	-1.15895		5.92333	0.844608		5.95644	-0.050836		5.97312	-0.012854		5.77715	-1.45318
	5.81156	-1.15814		5.9264	0.845227		5.95953	-0.050688		5.97622	-0.007828		5.78014	-1.44941
	5.81457	-1.15848		5.92947	0.851333		5.96261	-0.048925		5.97931	0.005803		5.78314	-1.44493
	5.81758	-1.15828		5.93253	0.857047		5.9657	-0.047612		5.98241	0.007467		5.78613	-1.44198
	5.82059	-1.15486		5.9356	0.859689		5.96878	-0.051857		5.9855	0.026933		5.78912	-1.42861
	5.8236	-1.14797		5.93867	0.86157		5.97187	-0.054455		5.98859	0.037429		5.79211	-1.43022
	5.82661	-1.1468		5.94174	0.857631		5.97495	-0.05536		5.99169	0.046721		5.79511	-1.4356
	5.82962	-1.14499		5.94481	0.853931		5.97804	-0.058584		5.99478	0.057398		5.7981	-1.43893
	5.83262	-1.1435		5.94787	0.858233		5.98112	-0.064301		5.99787	0.057778		5.80109	-1.44051
	5.83563	-1.14834		5.95094	0.862943		5.98421	-0.067161		6.00096	0.058672		5.80408	-1.44159
	5.83864	-1.14668		5.95401	0.855292		5.98729	-0.06641		6.00406	0.060529		5.80707	-1.44036
	5.84165	-1.15481		5.95708	0.853992		5.99038	-0.062509		6.00715	0.067175		5.81007	-1.43853
	5.84466	-1.15627		5.96014	0.855457		5.99346	-0.057054		6.01025	0.072751		5.81306	-1.43448
	5.84767	-1.1443		5.96321	0.858148		5.99655	-0.0481		6.01334	0.076798		5.81605	-1.42991
	5.85067	-1.1455		5.96628	0.859531		5.99963	-0.043299		6.01643	0.075204		5.81904	-1.43153
	5.85368	-1.14491		5.96935	0.857753		6.00272	-0.042272		6.01952	0.059722		5.82203	-1.44758
	5.85669	-1.14301		5.97241	0.851395		6.0058	-0.042183		6.02262	0.04984		5.82503	-1.46328
	5.8597	-1.1435		5.97548	0.85303		6.00888	-0.038337		6.02571	0.040411		5.82802	-1.46772
	5.86271	-1.14211		5.97855	0.857739		6.01197	-0.032648		6.02881	0.029389		5.83101	-1.48213
	5.86572	-1.14702		5.98162	0.855715		6.01505	-0.032942		6.0319	0.020354		5.834	-1.48926
	5.86873	-1.1471		5.98468	0.853446		6.01814	-0.033613		6.03499	0.009521		5.83699	-1.49373
	5.87173	-1.15125		5.98775	0.849894		6.02122	-0.032807		6.03808	0.005854		5.83999	-1.49966
	5.87474	-1.15251		5.99082	0.845392		6.02431	-0.033601		6.04118	0.007909		5.84298	-1.49649
	5.87775	-1.14777		5.99389	0.843359		6.02739	-0.036673		6.04427	0.016157		5.84597	-1.49726
	5.88076	-1.14982		5.99695	0.842238		6.03048	-0.041602		6.04736	0.014267		5.84896	-1.49893
	5.88377	-1.14582		6.00002	0.847617		6.03356	-0.04001		6.05046	0.015541		5.85196	-1.49944
	5.88678	-1.15198		6.00309	0.847298		6.03665	-0.045208		6.05355	0.014323		5.85495	-1.50509
	5.88978	-1.16401		6.00616	0.842993		6.03973	-0.051973		6.05664	0.008063		5.85794	-1.5072
	5.89279	-1.16191		6.00923	0.843721		6.04282	-0.05626		6.05974	0.008221		5.86093	-1.50702
	5.8958	-1.1577		6.01229	0.852846		6.0459	-0.054836		6.06283	0.010731		5.86393	-1.51007
	5.89881	-1.15115		6.01536	0.856754		6.04899	-0.057103		6.06592	0.014708		5.86692	-1.50906
	5.90182	-1.14759		6.01843	0.855576		6.05207	-0.062796		6.06902	0.012602		5.86991	-1.51939
	5.90482	-1.15242		6.0215	0.855123		6.05516	-0.065429		6.07211	0.004598		5.8729	-1.52457
	5.90783	-1.15407		6.02456	0.85567		6.05824	-0.065049		6.0752	0.002826		5.87589	-1.52436
	5.91084	-1.15372		6.02763	0.851951		6.06133	-0.06297		6.0783	0.0006		5.87889	-1.52465
	5.91385	-1.15478		6.0307	0.851284		6.06441	-0.056468		6.08139	-0.001255		5.88188	-1.5244
	5.91686	-1.15146		6.03377	0.84939		6.0675	-0.043888		6.08448	-0.009011		5.88487	-1.53309
	5.91987	-1.15899		6.03683	0.848741		6.07058	-0.028867		6.08758	-0.023044		5.88786	-1.53807
	5.92288	-1.1689		6.0399	0.853673		6.07367	-0.030023		6.09067	-0.034152		5.89085	-1.54871
	5.92588	-1.17288		6.04297	0.854873		6.07675	-0.034391		6.09376	-0.045736		5.89385	-1.5542
	5.92889	-1.17097		6.04604	0.855427		6.07984	-0.034353		6.09686	-0.045901		5.89684	-1.55597
	5.9319	-1.17715		6.0491	0.851521		6.08292	-0.029525		6.09995	-0.044185		5.89983	-1.56471
	5.93491	-1.18468		6.05217	0.847043		6.086	-0.022656		6.10304	-0.045899		5.90282	-1.57159
	5.93792	-1.19335		6.05524	0.846364		6.08909	-0.025118		6.10614	-0.048426		5.90581	-1.57139
	5.94093	-1.20022		6.05831	0.838727		6.09217	-0.019598		6.10923	-0.054159		5.90881	-1.5734
	5.94393	-1.20036		6.06137	0.832432		6.09526	-0.012285		6.11232	-0.05241		5.9118	-1.57082
	5.94694	-1.19975		6.06444	0.83399		6.09834	-0.00593		6.11542	-0.047938		5.91479	-1.57098
	5.94995	-1.20164		6.06751	0.846151		6.10143	-0.004272		6.11851	-0.047305		5.91778	-1.57073
	5.95296	-1.20056		6.07058	0.84598		6.10451	-0.00544		6.1216	-0.047725		5.92078	-1.56552
	5.95597	-1.19918		6.07365	0.847374		6.1076	-0.002949		6.1247	-0.051333		5.92377	-1.56044
	5.95898	-1.20507		6.07671	0.852572		6.11068	-0.013464		6.12779	-0.052041		5.92676	-1.56277
	5.96199	-1.19936		6.07978	0.855588		6.11377	-0.013775		6.13088	-0.048448		5.92975	-1.56365
	5.96499	-1.19412		6.08285	0.856917		6.11685	0.00064		6.13398	-0.047717		5.93274	-1.56453
	5.968	-1.19576		6.08592	0.852453		6.11994	0.004939		6.13707	-0.047408		5.93574	-1.56988
	5.97101	-1.19836		6.08898	0.855547		6.12302	0.003179		6.14016	-0.043039		5.93873	-1.56831
	5.97402	-1.19216		6.09205	0.859868		6.12611	-0.006471		6.14326	-0.029969		5.94172	-1.56312
	5.97703	-1.18906		6.09512	0.861984		6.12919	-0.010897		6.14635	-0.013229		5.94471	-1.5593
	5.98003	-1.19141		6.09819	0.857557		6.13228	-0.006178		6.14944	-0.011967		5.94771	-1.56127
	5.98304	-1.1968		6.10125	0.862116		6.13536	-0.009434		6.15254	0.003863		5.9507	-1.56794
	5.98605	-1.19743		6.10432	0.869906		6.13845	-0.016177		6.15563	0.013487		5.95369	-1.5709
	5.98906	-1.1879		6.10739	0.867775		6.14153	-0.01483		6.15872	0.014744		5.95668	-1.56453
	5.99207	-1.17653		6.11046	0.864457		6.14462	-0.007933		6.16182	0.015888		5.95967	-1.56564
	5.99508	-1.1668		6.11353	0.868905		6.1477	-0.00978		6.16491	0.018653		5.96267	-1.57518
	5.99808	-1.16003		6.11659	0.870057		6.15078	-0.011647		6.168	0.022797		5.96566	-1.58606
	6.00109	-1.15844		6.11966	0.871644		6.15387	-0.000709		6.1711	0.023598		5.96865	-1.59249
	6.0041	-1.16262		6.12273	0.874997		6.15695	-0.005111		6.17419	0.026488		5.97164	-1.59668
	6.00711	-1.15564		6.1258	0.86782		6.16004	-0.011799		6.17728	0.03497		5.97464	-1.59471
[truncated: 29,169 more rows]

## Sheet: Supplementary Fig. 10
Supplementary Figure 10
EMSA ssRNA PFS:AAC
	Proportion of Shifted Band
[I-D Cascade] (nM)	i	ii	iii
0	-0.0091234	-0.0040579	0.00664811
3.3	0.0627178	0.107429	0.160441
4.3	0.0568219	0.152451	0.21771
5.8	0.109782	0.155658	0.260714
7.7	0.174084	0.26942	0.438662
10.3	0.351687	0.413613	0.566176
13.7	0.596838	0.639175	0.849919
18.3	0.889238	0.872702	0.976522
24.4	0.950887	0.929307	0.980785
32.5	0.978246	0.967568	0.983494
EMSA ssRNA PFS:ACG
[I-D Cascade] (nM)	i	ii	iii
0	0.0202646	-0.0007459	0.0343915
3.3	0.0755736	0.0639079	0.11883
4.3	0.105779	0.0906205	0.174499
5.8	0.153434	0.143969	0.241706
7.7	0.274002	0.267823	0.358013
10.3	0.420513	0.340149	0.519231
13.7	0.590308	0.626623	0.700539
18.3	0.848276	0.880621	0.857706
24.4	0.999937	0.970658	0.938002
32.5	0.947712	0.974223	0.948527
EMSA ssRNA PFS:NS
[I-D Cascade] (nM)	i	ii	iii
0	0.0202803	0.0284974	0.0367449
3.3	0.0488599	0.053492	0.0340537
4.3	0.0204605	0.0350172	0.048147
5.8	0.0303963	0.065016	0.051266
7.7	0.0124922	0.0429741	0.0804807
10.3	0.0651341	0.0817236	0.14908
13.7	0.0573407	0.184307	0.237774
18.3	0.1326	0.278967	0.259392
24.4	0.251981	0.325	0.405646
32.5	0.410929	0.313456	0.492866
